# Supplementary material for: Distinct gene reprogramming in rosetted and symptomless shoots from the same mature rose plants infected with rose rosette virus
Source: Front Plant Sci. 2025 Aug 28;16:1635660. doi: 10.3389/fpls.2025.1635660 (PMC12423424; doi:10.3389/fpls.2025.1635660)
Supplement: Supplementary file 2 [file Table1.xlsx]

## Sheet: Table S1_PCR primers
Table S1. Primers used, RT-PCR and RT-qPCR
Primers	5' sequence 3'
RRV-F	GCACATCCAACACTCTTGCAGC
RRV-R	CTTATTTGAAGCTGCTCCTTGATTTC
qRRV5-1F	TCGGTGACTTCTATGGACCTAT
qRRV5-1R	ATGCGAGTGTACTCACCATAAA
qRRV5-2F	TACGTTCGTCCAGACCCTGA
qRRV5-2R	GAAGTCACCGAGACATGGCAG
qRRV6-1F	GGCACAATCTCAACAACAAGAA
qRRV6-1R	TCTGCCAGTGGTATAAGCAATAG
qRRV6-2F	TGCTTATACCACTGGCAGATTGAA
qRRV6-2R	CCATGACTGATGAAGCACTAGCA
qRRV7-1F	AGTGAAGAGGAATTGGGCTAAC
qRRV7-1R	AATGCTGTCATGCTTGTGTAATG
qRRV7-2F	AGTGAAGAGGAATTGGGCTAACAT
qRRV7-2R	GCTGTCATGCTTGTGTAATGACTT
qAUX/IAA (Chr2g0089801) - F	CCTTGACCTGGAAAGCTCTAAT
qAUX/IAA (Chr2g0089801) -R	TAGTACTGGTACTGCTGGAAGA
qCAFFEIC (Chr4g0390171) -F	GGGAATGGTCAACCTCACTAC
qCAFFEIC (Chr4g0390171) -R	CCAACATCAACAACCTGGTTAAG
qSHI (Chr6g0302041) -F	ACAAGACGGAGACGATGAAAG
qSHI (Chr6g0302041) -R	GATGATGAGGATGGTGAGGATG

## Sheet: Table S2_Alignment Reads
Table S2. Sequences obtained and alignment rates
Treatment	Biological Replicate	No. of RNA-Seq read pairs	No. of mapped read pairs	No of uniqely mapped read pairs	No of multimapped read pairs	Alignment Rate (%)
Field Plants, No rosette, asymptomatic, positive for RRV	1	54173943	40428731	12484166	1261046	86.48
	2	44479495	33221858	10010236	1047401	86.7
	3	40770510	30581163	9252378	936969	86.66
	4	35803274	27155734	7808846	836694	87.03
	5	46741164	35849595	9790516	1101053	87.2
Field plants, rosetting, symptomatic, positive for RRV	1	38391458	29252318	8178470	960670	87.32
	2	60307799	45774252	12874109	1659438	87.77
	3	46161905	34203371	10760222	1198312	86.98
	4	49976107	38520444	10130938	1324725	87.89
	5	37983407	28969457	8095277	918673	87.66
Clean Samples from HortTrec farms	1	50806248	37125628	12282415	1398205	86.44
	2	34014815	25013447	8101238	900130	86.38
	3	63816114	46159416	15974426	1682272	86.04
	4	38455069	27780856	9704244	969969	86
	5	40026089	29147063	9776224	1102802	86.32

## Sheet: Table S3_AsymUp
Table S3. Rosa chinensis genes that are upregulated in RRV infected, asymptomatic leaves relative to healthy leaves
Genes	padj	pvalue	lfcSE	stat	log2FoldChange	baseMean	Gene Name	CHROMOSOME	GOTERM_BP_DIRECT	GOTERM_CC_DIRECT	GOTERM_MF_DIRECT	INTERPRO	KEGG_PATHWAY
RCHIOBHM_MTg0498881	0.0128868	0.00506618	0.541605	2.8028	1.51801	20.9959
RCHIOBHM_Chr0c11g0499381	3.18E-06	5.63E-07	0.477885	5.00344	2.39107	20.1489	uncharacterized LOC112181215(LOC112181215)	Un,
RCHIOBHM_Chr0c11g0499581	0.000638802	0.000185864	0.331395	3.73749	1.23859	36.0614	Putative rad21/Rec8-like protein(RchiOBHm_Chr0c11g0499581)	Un,	GO:0051754~meiotic sister chromatid cohesion, centromeric,	GO:0008278~cohesin complex,	GO:0003682~chromatin binding,	IPR006909:Rad21/Rec8_C_eu,IPR023093:ScpA-like_C,IPR036390:WH_DNA-bd_sf,IPR039781:Rad21/Rec8-like,
RCHIOBHM_Chr0c12g0499591	6.63E-07	9.88E-08	1.36202	5.329	7.25822	11.1458	cytochrome P450 CYP736A12(LOC112181236)	Un,			GO:0004497~monooxygenase activity,GO:0005506~iron ion binding,GO:0016705~oxidoreductase activity, acting on paired donors, with incorporation or reduction of molecular oxygen,GO:0016711~flavonoid 3'-monooxygenase activity,GO:0020037~heme binding,	IPR001128:Cyt_P450,IPR002401:Cyt_P450_E_grp-I,IPR017972:Cyt_P450_CS,IPR036396:Cyt_P450_sf,
RCHIOBHM_Chr0c20g0500191	1.49E-08	1.60E-09	0.537114	6.03387	3.24088	28.9181
RCHIOBHM_Chr0c28g0500991	0.00411253	0.00141874	0.409147	3.19081	1.30551	18.6751
RCHIOBHM_Chr1g0313511	0.00221405	0.00071765	0.307618	3.38275	1.04059	26.6755		1
RCHIOBHM_Chr1g0313811	9.41E-07	1.47E-07	0.294051	5.25638	1.54564	43.8438		1
RCHIOBHM_Chr1g0314041	0.0202982	0.00849233	0.567854	2.63184	1.4945	19.8583	RchiOBHm_Chr1g0314041	1
RCHIOBHM_Chr1g0314351	6.91E-05	1.67E-05	0.47917	4.30543	2.06303	22.4656	RchiOBHm_Chr1g0314351	1
RCHIOBHM_Chr1g0315671	1.02E-06	1.61E-07	0.367215	5.239	1.92384	31.2624	zinc finger BED domain-containing protein RICESLEEPER 2-like(LOC121049749)	6,			GO:0003677~DNA binding,GO:0046983~protein dimerization activity,	IPR008906:HATC_C_dom,IPR012337:RNaseH-like_sf,IPR025525:hAT-like_transposase_RNase-H,IPR045259:DAYSLEEPER-like,
RCHIOBHM_Chr1g0315711	0.0197792	0.00824617	0.790155	2.64182	2.08745	19.5098	arabinogalactan protein 23(LOC112188063)	1,		GO:0016020~membrane,		IPR044702:AGP23/40,
RCHIOBHM_Chr1g0315831	0.0017335	0.000551705	0.493795	3.45431	1.70572	24.0313	zinc finger protein WIP2(LOC112182135)	1,	GO:0010468~regulation of gene expression,GO:0048856~anatomical structure development,	GO:0005634~nucleus,	GO:0003700~DNA-binding transcription factor activity,	IPR013087:Znf_C2H2_type,IPR036236:Znf_C2H2_sf,IPR043584:WIP1/2/3/4/5/6,
RCHIOBHM_Chr1g0316041	0.0288748	0.0127334	1.2683	2.49114	3.1595	8.45349	RchiOBHm_Chr1g0316041	1		GO:0016020~membrane,
RCHIOBHM_Chr1g0316591	8.36E-10	7.22E-11	0.384166	6.51602	2.50323	33.3777	Putative Ulp1 protease family catalytic domain, transposase, Tnp1/En/Spm(RchiOBHm_Chr1g0316591)	1	GO:0006508~proteolysis,		GO:0008234~cysteine-type peptidase activity,	IPR003653:Peptidase_C48_C,IPR004264:Transposase_23,IPR038765:Papain-like_cys_pep_sf,
RCHIOBHM_Chr1g0316721	0.0106583	0.00409933	0.638316	2.87042	1.83223	18.9487	Putative glycosidase(RchiOBHm_Chr1g0316721)	1	GO:0008152~metabolic process,		GO:0016798~hydrolase activity, acting on glycosyl bonds,
RCHIOBHM_Chr1g0316811	6.88E-06	1.32E-06	1.05334	4.83649	5.09448	12.1055		1
RCHIOBHM_Chr1g0316821	2.67E-06	4.67E-07	0.431761	5.03936	2.1758	32.5819		1
RCHIOBHM_Chr1g0317261	4.13E-08	4.80E-09	0.895567	5.85385	5.24251	28.2999	tryptophan synthase alpha chain(LOC112191377)	3,	GO:0000162~tryptophan biosynthetic process,	GO:0005829~cytosol,GO:0009507~chloroplast,	GO:0004834~tryptophan synthase activity,	IPR002028:Trp_synthase_suA,IPR011060:RibuloseP-bd_barrel,IPR013785:Aldolase_TIM,IPR018204:Trp_synthase_alpha_AS,	rcn00260:Glycine, serine and threonine metabolism,rcn00400:Phenylalanine, tyrosine and tryptophan biosynthesis,rcn01100:Metabolic pathways,rcn01110:Biosynthesis of secondary metabolites,rcn01230:Biosynthesis of amino acids,
RCHIOBHM_Chr1g0319011	0.0232222	0.00988614	1.83995	2.57979	4.74667	6.1798	putative B3 domain-containing protein At5g66980(LOC112199260)	1,			GO:0003677~DNA binding,	IPR003340:B3_DNA-bd,IPR015300:DNA-bd_pseudobarrel_sf,
RCHIOBHM_Chr1g0319551	5.69E-06	1.06E-06	0.391847	4.87946	1.912	62.6259	probable inactive purple acid phosphatase 27(LOC112180698)	1,		GO:0005576~extracellular region,	GO:0003993~acid phosphatase activity,GO:0046872~metal ion binding,	IPR004843:Calcineurin-like_PHP_ApaH,IPR008963:Purple_acid_Pase-like_N,IPR015914:Purple_acid_Pase_N,IPR025733:Purple_acid_PPase_C_dom,IPR029052:Metallo-depent_PP-like,IPR040974:Fn3_PAP,IPR041792:MPP_PAP,
RCHIOBHM_Chr1g0319691	4.22E-14	1.71E-15	0.467997	7.96069	3.72558	28.2175	Putative tetratricopeptide-like helical domain-containing protein(RchiOBHm_Chr1g0319691)	1				IPR002885:Pentatricopeptide_rpt,IPR011990:TPR-like_helical_dom_sf,
RCHIOBHM_Chr1g0326361	0.000369198	0.000102218	0.394412	3.88527	1.53239	19.8387		1
RCHIOBHM_Chr1g0327181	3.52E-10	2.82E-11	0.643258	6.65578	4.28139	20.0416		1
RCHIOBHM_Chr1g0327281	0.00967091	0.00368551	0.364867	2.9039	1.05953	58.938		1
RCHIOBHM_Chr1g0327311	7.45E-06	1.45E-06	0.434271	4.81866	2.0926	30.9545		1
RCHIOBHM_Chr1g0327581	5.25E-05	1.22E-05	1.55963	4.37414	6.82201	8.14857	probable alpha-amylase 2(LOC112184343)	1,	GO:0005975~carbohydrate metabolic process,	GO:0005615~extracellular space,	GO:0004556~alpha-amylase activity,	IPR017853:Glycoside_hydrolase_SF,
RCHIOBHM_Chr1g0327821	1.36E-06	2.20E-07	1.15148	5.18127	5.96614	14.6795	probable carboxylesterase 15(LOC112182410)	1,			GO:0016787~hydrolase activity,GO:0106435~carboxylesterase activity,	IPR013094:AB_hydrolase_3,IPR029058:AB_hydrolase,
RCHIOBHM_Chr1g0328861	0.0404202	0.0188453	0.960771	2.34858	2.25644	9.64296	Pentatricopeptide(RchiOBHm_Chr1g0328861)	1		GO:0009507~chloroplast,		IPR011990:TPR-like_helical_dom_sf,
RCHIOBHM_Chr1g0329111	5.54E-06	1.03E-06	0.552846	4.88605	2.70123	21.6188		1
RCHIOBHM_Chr1g0329121	0.00102821	0.00031124	0.545057	3.60576	1.96534	15.7955	Putative pentatricopeptide(RchiOBHm_Chr1g0329121)	1				IPR002885:Pentatricopeptide_rpt,IPR011990:TPR-like_helical_dom_sf,
RCHIOBHM_Chr1g0329301	4.28E-08	4.99E-09	1.06495	5.84756	6.22735	13.7157		1
RCHIOBHM_Chr1g0331821	0.000148303	3.79E-05	0.519596	4.11977	2.14062	10.2141	uncharacterized LOC112181929(LOC112181929)	1,
RCHIOBHM_Chr1g0332701	0.000519334	0.000147902	1.38972	3.79457	5.27337	6.67739	cycloartenol synthase(LOC112203920)	1,	GO:0016104~triterpenoid biosynthetic process,	GO:0005811~lipid droplet,	GO:0016866~intramolecular transferase activity,GO:0016871~cycloartenol synthase activity,	IPR002365:Terpene_synthase_CS,IPR008930:Terpenoid_cyclase/PrenylTrfase,IPR018333:Squalene_cyclase,IPR032696:SQ_cyclase_C,IPR032697:SQ_cyclase_N,	rcn00100:Steroid biosynthesis,rcn01100:Metabolic pathways,rcn01110:Biosynthesis of secondary metabolites,
RCHIOBHM_Chr1g0333381	3.11E-14	1.23E-15	0.59064	8.00099	4.72571	31.7153	3-hydroxyisobutyryl-CoA hydrolase 1(LOC112163744)	1,	GO:0006574~valine catabolic process,	GO:0005739~mitochondrion,GO:0005829~cytosol,	GO:0003860~3-hydroxyisobutyryl-CoA hydrolase activity,GO:0016787~hydrolase activity,	IPR029045:ClpP/crotonase-like_dom_sf,IPR032259:HIBYL-CoA-H,IPR045004:ECH_dom,	rcn00280:Valine, leucine and isoleucine degradation,rcn00410:beta-Alanine metabolism,rcn00640:Propanoate metabolism,rcn01100:Metabolic pathways,rcn01200:Carbon metabolism,
RCHIOBHM_Chr1g0335031	5.85E-09	5.75E-10	0.303086	6.19702	1.87823	62.1284	probable LRR receptor-like serine/threonine-protein kinase At3g47570(LOC112175676)	1,	GO:0006468~protein phosphorylation,GO:0016310~phosphorylation,	GO:0016020~membrane,	GO:0004672~protein kinase activity,GO:0004674~protein serine/threonine kinase activity,GO:0005515~protein binding,GO:0005524~ATP binding,	IPR000719:Prot_kinase_dom,IPR001245:Ser-Thr/Tyr_kinase_cat_dom,IPR001611:Leu-rich_rpt,IPR008271:Ser/Thr_kinase_AS,IPR011009:Kinase-like_dom_sf,IPR017441:Protein_kinase_ATP_BS,IPR032675:LRR_dom_sf,
RCHIOBHM_Chr1g0336481	5.08E-16	1.60E-17	0.977503	8.51998	8.32831	25.4439	RchiOBHm_Chr1g0336481	1
RCHIOBHM_Chr1g0336531	0.0159731	0.00647179	1.18527	2.72287	3.22733	8.03389	desmethyl-deoxy-podophyllotoxin synthase(LOC112182067)	1,			GO:0004497~monooxygenase activity,GO:0005506~iron ion binding,GO:0016705~oxidoreductase activity, acting on paired donors, with incorporation or reduction of molecular oxygen,GO:0020037~heme binding,	IPR001128:Cyt_P450,IPR002401:Cyt_P450_E_grp-I,IPR036396:Cyt_P450_sf,
RCHIOBHM_Chr1g0336961	1.49E-05	3.07E-06	0.397743	4.66616	1.85593	50.7116	Putative RNA-directed DNA polymerase(RchiOBHm_Chr1g0336961)	1			GO:0003676~nucleic acid binding,GO:0003964~RNA-directed DNA polymerase activity,GO:0008270~zinc ion binding,	IPR001878:Znf_CCHC,IPR036875:Znf_CCHC_sf,
RCHIOBHM_Chr1g0337321	1.79E-12	9.35E-14	0.576691	7.44972	4.29618	32.4361		1
RCHIOBHM_Chr1g0337561	0.0145275	0.00580077	0.464337	2.75884	1.28103	26.0707		1
RCHIOBHM_Chr1g0338941	4.71E-26	4.56E-28	0.317038	10.9841	3.48237	55.3363		1
RCHIOBHM_Chr1g0339261	2.69E-17	7.20E-19	0.968301	8.87179	8.59056	30.61	cinnamoyl-CoA reductase 1(LOC112182362)	1,			GO:0016616~oxidoreductase activity, acting on the CH-OH group of donors, NAD or NADP as acceptor,GO:0016621~cinnamoyl-CoA reductase activity,	IPR001509:Epimerase_deHydtase,IPR036291:NAD(P)-bd_dom_sf,	rcn00940:Phenylpropanoid biosynthesis,rcn01100:Metabolic pathways,rcn01110:Biosynthesis of secondary metabolites,
RCHIOBHM_Chr1g0340231	0.00240019	0.000780096	1.06233	3.35976	3.56917	21.2659		1
RCHIOBHM_Chr1g0340721	0.0398022	0.0185338	0.963993	2.35478	2.26999	17.9148	putative disease resistance protein At3g14460(LOC112165238)	1,	GO:0098542~defense response to other organism,		GO:0016787~hydrolase activity,GO:0043531~ADP binding,	IPR002182:NB-ARC,IPR003591:Leu-rich_rpt_typical-subtyp,IPR027417:P-loop_NTPase,IPR032675:LRR_dom_sf,IPR036388:WH-like_DNA-bd_sf,IPR041118:Rx_N,IPR042197:Apaf_helical,IPR044974:Disease_R_plants,
RCHIOBHM_Chr1g0341221	7.66E-13	3.69E-14	0.513199	7.57149	3.88568	22.6945	RchiOBHm_Chr1g0341221	1
RCHIOBHM_Chr1g0342451	1.57E-06	2.58E-07	0.296116	5.15181	1.52554	55.3132	Putative endonuclease/exonuclease/phosphatase(RchiOBHm_Chr1g0342451)	1		GO:0016020~membrane,	GO:0004519~endonuclease activity,GO:0004527~exonuclease activity,	IPR005135:Endo/exonuclease/phosphatase,IPR036691:Endo/exonu/phosph_ase_sf,
RCHIOBHM_Chr1g0342591	0.00133318	0.000415216	0.555536	3.53022	1.96116	24.6269	DUF4283 domain-containing protein(RchiOBHm_Chr1g0342591)	1				IPR025558:DUF4283,
RCHIOBHM_Chr1g0342601	0.0424388	0.0200232	0.723809	2.32591	1.68352	10.1962	uncharacterized LOC112166470(LOC112166470)	1,			GO:0003824~catalytic activity,GO:0004519~endonuclease activity,GO:0004527~exonuclease activity,	IPR005135:Endo/exonuclease/phosphatase,IPR036691:Endo/exonu/phosph_ase_sf,
RCHIOBHM_Chr1g0342621	0.0443112	0.0209977	0.451156	2.30803	1.04128	27.2065	RchiOBHm_Chr1g0342621	1		GO:0016020~membrane,
RCHIOBHM_Chr1g0342921	0.00201448	0.000648821	1.10974	3.41034	3.7846	14.4265	carotenoid cleavage dioxygenase 7, chloroplastic(LOC112182076)	1,	GO:0016121~carotene catabolic process,	GO:0009570~chloroplast stroma,	GO:0045549~9-cis-epoxycarotenoid dioxygenase activity,GO:0046872~metal ion binding,	IPR004294:Carotenoid_Oase,	rcn00906:Carotenoid biosynthesis,rcn01110:Biosynthesis of secondary metabolites,
RCHIOBHM_Chr1g0343151	3.18E-09	2.98E-10	0.503278	6.29981	3.17055	18.4936	RchiOBHm_Chr1g0343151	1		GO:0016020~membrane,
RCHIOBHM_Chr1g0343501	3.89E-05	8.76E-06	0.324091	4.44562	1.44079	59.8347		1
RCHIOBHM_Chr1g0345191	0.0415567	0.0194484	0.508947	2.33682	1.18932	40.3448	rac-like GTP-binding protein RAC2(LOC112180580)	1,	GO:0007015~actin filament organization,GO:0007163~establishment or maintenance of cell polarity,GO:0007264~small GTPase-mediated signal transduction,GO:0008360~regulation of cell shape,GO:0030865~cortical cytoskeleton organization,GO:0032956~regulation of actin cytoskeleton organization,	GO:0005856~cytoskeleton,GO:0005886~plasma membrane,GO:0005938~cell cortex,GO:0031410~cytoplasmic vesicle,GO:0042995~cell projection,	GO:0003924~GTPase activity,GO:0005525~GTP binding,GO:0019901~protein kinase binding,	IPR001806:Small_GTPase,IPR003578:Small_GTPase_Rho,IPR005225:Small_GTP-bd_dom,IPR027417:P-loop_NTPase,	rcn04145:Phagosome,rcn04148:Efferocytosis,
RCHIOBHM_Chr1g0346851	1.91E-10	1.45E-11	0.245907	6.75285	1.66058	183.911	putative receptor-like protein kinase At3g47110(LOC112189742)	1,	GO:0006468~protein phosphorylation,GO:0009755~hormone-mediated signaling pathway,GO:0016310~phosphorylation,	GO:0005886~plasma membrane,GO:0016020~membrane,	GO:0004672~protein kinase activity,GO:0005515~protein binding,GO:0005524~ATP binding,	IPR000719:Prot_kinase_dom,IPR001611:Leu-rich_rpt,IPR003591:Leu-rich_rpt_typical-subtyp,IPR008271:Ser/Thr_kinase_AS,IPR011009:Kinase-like_dom_sf,IPR013210:LRR_N_plant-typ,IPR017441:Protein_kinase_ATP_BS,IPR032675:LRR_dom_sf,
RCHIOBHM_Chr1g0347611	0.000385043	0.000107283	0.335741	3.8735	1.30049	59.4563	RchiOBHm_Chr1g0347611	1
RCHIOBHM_Chr1g0347631	1.90E-05	4.01E-06	0.523599	4.61075	2.41418	48.0957	ethylene-responsive transcription factor 1(LOC112178623)	1,	GO:0006355~regulation of DNA-templated transcription,GO:0009873~ethylene-activated signaling pathway,	GO:0005634~nucleus,	GO:0003677~DNA binding,GO:0003700~DNA-binding transcription factor activity,	IPR001471:AP2/ERF_dom,IPR016177:DNA-bd_dom_sf,IPR036955:AP2/ERF_dom_sf,IPR044808:ERF_plant,
RCHIOBHM_Chr1g0348141	0.0168224	0.0068554	0.612013	2.70379	1.65475	30.2617	carotenoid cleavage dioxygenase 7, chloroplastic(LOC112188552)	1,	GO:0016121~carotene catabolic process,	GO:0009570~chloroplast stroma,	GO:0045549~9-cis-epoxycarotenoid dioxygenase activity,GO:0046872~metal ion binding,	IPR004294:Carotenoid_Oase,	rcn00906:Carotenoid biosynthesis,rcn01110:Biosynthesis of secondary metabolites,
RCHIOBHM_Chr1g0348171	0.0396724	0.0184501	0.877823	2.35646	2.06855	10.9345	Putative oxidoreductase(RchiOBHm_Chr1g0348171)	1	GO:0016121~carotene catabolic process,		GO:0045549~9-cis-epoxycarotenoid dioxygenase activity,GO:0046872~metal ion binding,	IPR004294:Carotenoid_Oase,
RCHIOBHM_Chr1g0348681	0.00119246	0.000366561	0.307895	3.56306	1.09705	92.5062	GATA transcription factor 4(LOC112181714)	1,	GO:0030154~cell differentiation,GO:0045893~positive regulation of DNA-templated transcription,	GO:0005634~nucleus,	GO:0008270~zinc ion binding,GO:0043565~sequence-specific DNA binding,	IPR000679:Znf_GATA,IPR013088:Znf_NHR/GATA,IPR016679:TF_GATA_pln,
RCHIOBHM_Chr1g0349331	0.000303047	8.19E-05	0.265948	3.9389	1.04754	43.5023	Putative gag-polypeptide of LTR copia-type(RchiOBHm_Chr1g0349331)	1				IPR029472:Copia-like_N,
RCHIOBHM_Chr1g0349531	0.00128954	0.00039941	0.501943	3.54047	1.77712	23.7199	Putative pentatricopeptide(RchiOBHm_Chr1g0349531)	1	GO:0009451~RNA modification,	GO:0043231~intracellular membrane-bounded organelle,	GO:0003723~RNA binding,	IPR002885:Pentatricopeptide_rpt,IPR011990:TPR-like_helical_dom_sf,IPR045215:PPR_prot_At1g15510,
RCHIOBHM_Chr1g0349661	9.49E-14	4.04E-15	0.190572	7.85372	1.4967	139.544	putative disease resistance RPP13-like protein 1(LOC112187988)	1,	GO:0098542~defense response to other organism,		GO:0005515~protein binding,GO:0005524~ATP binding,GO:0016787~hydrolase activity,GO:0043531~ADP binding,	IPR001611:Leu-rich_rpt,IPR002182:NB-ARC,IPR003591:Leu-rich_rpt_typical-subtyp,IPR027417:P-loop_NTPase,IPR032675:LRR_dom_sf,IPR036388:WH-like_DNA-bd_sf,IPR041118:Rx_N,IPR042197:Apaf_helical,IPR044974:Disease_R_plants,
RCHIOBHM_Chr1g0350491	3.63E-08	4.19E-09	0.963047	5.87669	5.65952	24.0867	protein transport Sec1a(LOC112182490)	1,	GO:0006886~intracellular protein transport,GO:0006904~vesicle docking involved in exocytosis,GO:0016192~vesicle-mediated transport,	GO:0005886~plasma membrane,GO:0030141~secretory granule,	GO:0019905~syntaxin binding,	IPR001619:Sec1-like,IPR027482:Sec1-like_dom2,IPR036045:Sec1-like_sf,IPR043127:Sec-1-like_dom3a,IPR043154:Sec-1-like_dom1,
RCHIOBHM_Chr1g0350751	0.03046	0.0135313	1.36797	2.46947	3.37816	9.26578	AT-hook motif nuclear-localized protein 22(LOC112173672)	1,	GO:0010228~vegetative to reproductive phase transition of meristem,	GO:0005634~nucleus,	GO:0003680~minor groove of adenine-thymine-rich DNA binding,GO:0003700~DNA-binding transcription factor activity,	IPR005175:PPC_dom,IPR014476:AHL15-29,
RCHIOBHM_Chr1g0350921	0.001033	0.000312994	0.484596	3.6043	1.74663	38.1715	serine/threonine-protein kinase Aurora-3(LOC112182119)	1,	GO:0006468~protein phosphorylation,GO:0007052~mitotic spindle organization,GO:0016310~phosphorylation,GO:0032465~regulation of cytokinesis,	GO:0005876~spindle microtubule,GO:0031616~spindle pole centrosome,GO:0032133~chromosome passenger complex,GO:0051233~spindle midzone,	GO:0004672~protein kinase activity,GO:0004674~protein serine/threonine kinase activity,GO:0005524~ATP binding,	IPR000719:Prot_kinase_dom,IPR008271:Ser/Thr_kinase_AS,IPR011009:Kinase-like_dom_sf,IPR017441:Protein_kinase_ATP_BS,IPR030616:Aur-like,
RCHIOBHM_Chr1g0352101	1.38E-06	2.23E-07	0.544937	5.17883	2.82213	18.8737		1
RCHIOBHM_Chr1g0352381	0.00934631	0.00355083	0.421006	2.91553	1.22746	48.2858	RchiOBHm_Chr1g0352381	1		GO:0016020~membrane,
RCHIOBHM_Chr1g0352761	0.016618	0.00676233	0.447443	2.70833	1.21182	28.643	RchiOBHm_Chr1g0352761	1		GO:0016020~membrane,
RCHIOBHM_Chr1g0352951	0.00322965	0.00108667	1.42031	3.26707	4.64026	11.6901	transcription factor MYB3R-3-like(LOC121049490)	1,	GO:0006355~regulation of DNA-templated transcription,	GO:0005634~nucleus,	GO:0000978~RNA polymerase II cis-regulatory region sequence-specific DNA binding,GO:0000981~DNA-binding transcription factor activity, RNA polymerase II-specific,	IPR001005:SANT/Myb,IPR009057:Homeobox-like_sf,IPR017930:Myb_dom,
RCHIOBHM_Chr1g0353971	0.014161	0.00564195	0.552772	2.7679	1.53001	18.0329		1
RCHIOBHM_Chr1g0356501	5.05E-05	1.17E-05	0.902675	4.38377	3.95712	21.2117		1
RCHIOBHM_Chr1g0356601	1.36E-07	1.82E-08	0.664575	5.62864	3.74065	34.0577	0	1
RCHIOBHM_Chr1g0357751	0.00871447	0.00326703	0.46709	2.94143	1.37391	28.0434	probable WRKY transcription factor 24(LOC112182626)	1,	GO:0006355~regulation of DNA-templated transcription,	GO:0005634~nucleus,	GO:0003700~DNA-binding transcription factor activity,GO:0043565~sequence-specific DNA binding,	IPR003657:WRKY_dom,IPR036576:WRKY_dom_sf,IPR044810:WRKY_plant,
RCHIOBHM_Chr1g0358511	0.000767912	0.000228164	1.07215	3.6856	3.95151	7.23737		1
RCHIOBHM_Chr1g0359041	0.000282092	7.55E-05	0.321074	3.95815	1.27086	46.0587	hydroquinone glucosyltransferase(LOC112182101)	1,			GO:0008194~UDP-glycosyltransferase activity,	IPR002213:UDP_glucos_trans,IPR035595:UDP_glycos_trans_CS,
RCHIOBHM_Chr1g0359261	4.75E-37	1.12E-39	0.384892	13.1819	5.07361	81.1123	phospholipase A1 PLIP1, chloroplastic(LOC112181965)	1,	GO:0006629~lipid metabolic process,		GO:0008970~phospholipase A1 activity,GO:0047714~galactolipase activity,GO:0102549~1-18:1-2-16:0-monogalactosyldiacylglycerol lipase activity,	IPR002921:Fungal_lipase-like,IPR029058:AB_hydrolase,IPR043367:PLIP1/2/3,
RCHIOBHM_Chr1g0359601	0.00565539	0.00201575	0.967112	3.0879	2.98635	8.48803	RchiOBHm_Chr1g0359601	1		GO:0016020~membrane,
RCHIOBHM_Chr1g0360301	2.10E-11	1.35E-12	0.552776	7.08873	3.91848	34.9124	palmitoyl-monogalactosyldiacylglycerol delta-7 desaturase, chloroplastic(LOC112181849)	1,	GO:0006629~lipid metabolic process,GO:0006636~unsaturated fatty acid biosynthetic process,	GO:0005789~endoplasmic reticulum membrane,	GO:0004768~stearoyl-CoA 9-desaturase activity,GO:0005506~iron ion binding,GO:0009979~16:0 monogalactosyldiacylglycerol desaturase activity,GO:0016717~oxidoreductase activity, acting on paired donors, with oxidation of a pair of donors resulting in the reduction of molecular oxygen to two molecules of water,	IPR005804:FA_desaturase_dom,IPR015876:Acyl-CoA_DS,
RCHIOBHM_Chr1g0361221	8.97E-06	1.77E-06	0.292152	4.77842	1.39602	92.3438	caffeic acid 3-O-methyltransferase(LOC112186762)	1,	GO:0032259~methylation,		GO:0008171~O-methyltransferase activity,GO:0008757~S-adenosylmethionine-dependent methyltransferase activity,GO:0046983~protein dimerization activity,GO:0047763~caffeate O-methyltransferase activity,	IPR001077:O_MeTrfase_dom,IPR012967:Plant_MeTrfase_dimerisation,IPR016461:COMT-like,IPR029063:SAM-dependent_MTases_sf,IPR036388:WH-like_DNA-bd_sf,IPR036390:WH_DNA-bd_sf,	rcn00380:Tryptophan metabolism,rcn00940:Phenylpropanoid biosynthesis,rcn01100:Metabolic pathways,rcn01110:Biosynthesis of secondary metabolites,
RCHIOBHM_Chr1g0361271	0.00913442	0.00345633	0.872723	2.92394	2.55179	11.0915	RchiOBHm_Chr1g0361271	1
RCHIOBHM_Chr1g0362341	0.0419512	0.0197193	2.24791	2.33165	5.24132	4.32481	probable cysteine protease RD19D(LOC112169736)	1,	GO:0051603~proteolysis involved in protein catabolic process,	GO:0005615~extracellular space,GO:0005764~lysosome,	GO:0004197~cysteine-type endopeptidase activity,	IPR000169:Pept_cys_AS,IPR000668:Peptidase_C1A_C,IPR013128:Peptidase_C1A,IPR013201:Prot_inhib_I29,IPR025660:Pept_his_AS,IPR025661:Pept_asp_AS,IPR038765:Papain-like_cys_pep_sf,IPR039417:Peptidase_C1A_papain-like,	rcn04626:Plant-pathogen interaction,
RCHIOBHM_Chr1g0362351	3.77E-27	3.40E-29	0.415565	11.216	4.66099	106.354	stemmadenine O-acetyltransferase(LOC112183020)	1,			GO:0004026~alcohol O-acetyltransferase activity,	IPR023213:CAT-like_dom_sf,
RCHIOBHM_Chr1g0362801	8.52E-09	8.63E-10	1.02858	6.13295	6.30822	21.8131	RchiOBHm_Chr1g0362801	1
RCHIOBHM_Chr1g0363501	5.73E-06	1.08E-06	0.659553	4.87723	3.21679	19.6301	putative cysteine-rich receptor-like protein kinase 35(LOC112182407)	1,	GO:0006468~protein phosphorylation,	GO:0005886~plasma membrane,	GO:0004674~protein serine/threonine kinase activity,GO:0004713~protein tyrosine kinase activity,GO:0005524~ATP binding,	IPR000719:Prot_kinase_dom,IPR001245:Ser-Thr/Tyr_kinase_cat_dom,IPR008266:Tyr_kinase_AS,IPR011009:Kinase-like_dom_sf,IPR020635:Tyr_kinase_cat_dom,
RCHIOBHM_Chr1g0364131	0.0114855	0.00444446	0.896208	2.84476	2.5495	14.7671	uncharacterized LOC112182328(LOC112182328)	1,	GO:0006044~N-acetylglucosamine metabolic process,GO:0006487~protein N-linked glycosylation,	GO:0016020~membrane,	GO:0003830~beta-1,4-mannosylglycoprotein 4-beta-N-acetylglucosaminyltransferase activity,	IPR006813:Glyco_trans_17,	rcn00510:N-Glycan biosynthesis,rcn01100:Metabolic pathways,
RCHIOBHM_Chr1g0364291	0.0272706	0.0119219	0.397961	2.51445	1.00065	65.7312	protein NRT1/ PTR FAMILY 2.7(LOC112182621)	1,	GO:0055085~transmembrane transport,	GO:0005886~plasma membrane,	GO:0022857~transmembrane transporter activity,	IPR000109:POT_fam,IPR036259:MFS_trans_sf,
RCHIOBHM_Chr1g0365231	0.0334977	0.0151064	1.26959	2.42982	3.08487	7.37745	RchiOBHm_Chr1g0365231	1
RCHIOBHM_Chr1g0365261	1.62E-12	8.31E-14	0.987995	7.46532	7.3757	17.3833	3-ketoacyl-CoA synthase 19(LOC112170275)	1,	GO:0006633~fatty acid biosynthetic process,	GO:0016020~membrane,	GO:0009922~fatty acid elongase activity,GO:0016747~acyltransferase activity, transferring groups other than amino-acyl groups,	IPR012392:3-ktacl-CoA_syn,IPR013601:FAE1_typ3_polyketide_synth,IPR013747:ACP_syn_III_C,IPR016039:Thiolase-like,	rcn00062:Fatty acid elongation,rcn01100:Metabolic pathways,rcn01110:Biosynthesis of secondary metabolites,rcn04626:Plant-pathogen interaction,
RCHIOBHM_Chr1g0365391	5.57E-05	1.31E-05	0.910405	4.35895	3.96841	14.5335	dirigent protein 24(LOC112179544)	1,	GO:0009699~phenylpropanoid biosynthetic process,	GO:0048046~apoplast,		IPR004265:Dirigent,IPR044859:Allene_oxi_cyc_Dirigent,
RCHIOBHM_Chr1g0366771	0.000201938	5.28E-05	0.679961	4.04276	2.74892	14.3754	Putative Heat shock protein 70 family(RchiOBHm_Chr1g0366771)	1			GO:0005524~ATP binding,GO:0140662~ATP-dependent protein folding chaperone,	IPR013126:Hsp_70_fam,
RCHIOBHM_Chr1g0368731	0.000553475	0.000159087	0.296006	3.77644	1.11785	98.47	BEL1-like homeodomain protein 9(LOC112181649)	1,	GO:0006357~regulation of transcription by RNA polymerase II,	GO:0005634~nucleus,	GO:0000978~RNA polymerase II cis-regulatory region sequence-specific DNA binding,GO:0000981~DNA-binding transcription factor activity, RNA polymerase II-specific,	IPR001356:Homeobox_dom,IPR006563:POX_dom,IPR008422:Homeobox_KN_domain,IPR009057:Homeobox-like_sf,
RCHIOBHM_Chr1g0371131	2.35E-13	1.06E-14	0.65178	7.73163	5.03932	28.3363		1
RCHIOBHM_Chr1g0371421	0.000550373	0.000157806	0.644292	3.77845	2.43443	26.1594	RchiOBHm_Chr1g0371421	1	GO:0051762~sesquiterpene biosynthetic process,	GO:0016020~membrane,	GO:0009975~cyclase activity,	IPR021369:DUF2985,
RCHIOBHM_Chr1g0372351	1.70E-05	3.55E-06	0.71497	4.63591	3.31454	39.0514	two-component response regulator ARR17(LOC112182711)	1,	GO:0000160~phosphorelay signal transduction system,GO:0009736~cytokinin-activated signaling pathway,			IPR001789:Sig_transdc_resp-reg_receiver,IPR011006:CheY-like_superfamily,IPR045279:ARR-like,	rcn04075:Plant hormone signal transduction,
RCHIOBHM_Chr1g0372731	0.0197479	0.00822734	0.906304	2.64259	2.39499	20.5002	RchiOBHm_Chr1g0372731	1		GO:0016020~membrane,
RCHIOBHM_Chr1g0373041	0.0093545	0.00355669	0.509094	2.91502	1.48402	45.8378	uncharacterized protein At1g28695(LOC112182510)	1,	GO:0071555~cell wall organization,	GO:0000139~Golgi membrane,	GO:0016757~glycosyltransferase activity,	IPR005069:Nucl-diP-sugar_transferase,IPR029044:Nucleotide-diphossugar_trans,IPR044821:At1g28695/At4g15970-like,
RCHIOBHM_Chr1g0373511	2.82E-05	6.19E-06	0.919573	4.51967	4.15616	11.563	flavanone 3-dioxygenase 3(LOC112182955)	1,			GO:0045486~naringenin 3-dioxygenase activity,GO:0046872~metal ion binding,	IPR005123:Oxoglu/Fe-dep_dioxygenase,IPR026992:DIOX_N,IPR027443:IPNS-like_sf,IPR044861:IPNS-like_FE2OG_OXY,
RCHIOBHM_Chr1g0375571	0.0186276	0.00767855	0.645545	2.66589	1.72095	51.4243	cytochrome P450 704C1(LOC112164494)	1,		GO:0016020~membrane,	GO:0004497~monooxygenase activity,GO:0005506~iron ion binding,GO:0016705~oxidoreductase activity, acting on paired donors, with incorporation or reduction of molecular oxygen,GO:0020037~heme binding,GO:0036204~abieta-7,13-dien-18-ol hydroxylase activity,	IPR001128:Cyt_P450,IPR002401:Cyt_P450_E_grp-I,IPR017972:Cyt_P450_CS,IPR036396:Cyt_P450_sf,
RCHIOBHM_Chr1g0375691	0.0260354	0.0113055	0.439745	2.53311	1.11392	28.3489	RchiOBHm_Chr1g0375691	1				IPR011990:TPR-like_helical_dom_sf,
RCHIOBHM_Chr1g0375701	0.00357232	0.00121175	0.542117	3.2361	1.75434	49.568	Putative abieta-7,13-dien-18-ol hydroxylase(RchiOBHm_Chr1g0375701)	1		GO:0016020~membrane,	GO:0005506~iron ion binding,GO:0020037~heme binding,GO:0036204~abieta-7,13-dien-18-ol hydroxylase activity,	IPR001128:Cyt_P450,IPR002401:Cyt_P450_E_grp-I,IPR036396:Cyt_P450_sf,
RCHIOBHM_Chr1g0376111	5.38E-09	5.28E-10	1.1819	6.21069	7.34041	15.8099	uncharacterized LOC112182074(LOC112182074)	1,
RCHIOBHM_Chr1g0376121	1.46E-06	2.38E-07	1.05682	5.16689	5.46046	19.3868	uncharacterized LOC112171888(LOC112171888)	1,				IPR011009:Kinase-like_dom_sf,
RCHIOBHM_Chr1g0376191	0.000317869	8.67E-05	0.493106	3.92515	1.93552	45.5802	agamous-like MADS-box protein MADS3(LOC112168987)	1,	GO:0045944~positive regulation of transcription by RNA polymerase II,	GO:0005634~nucleus,	GO:0000978~RNA polymerase II cis-regulatory region sequence-specific DNA binding,GO:0000981~DNA-binding transcription factor activity, RNA polymerase II-specific,GO:0046983~protein dimerization activity,	IPR002100:TF_MADSbox,IPR002487:TF_Kbox,IPR033896:MADS_MEF2-like,IPR036879:TF_MADSbox_sf,
RCHIOBHM_Chr2g0085391	0.0019616	0.00063006	0.598152	3.41833	2.04468	21.1045	polygalacturonase(LOC112184400)	2,	GO:0005975~carbohydrate metabolic process,		GO:0004650~polygalacturonase activity,	IPR000743:Glyco_hydro_28,IPR006626:PbH1,IPR011050:Pectin_lyase_fold/virulence,IPR012334:Pectin_lyas_fold,	rcn00040:Pentose and glucuronate interconversions,rcn01100:Metabolic pathways,
RCHIOBHM_Chr2g0086371	1.78E-07	2.42E-08	0.296497	5.57926	1.65423	83.4154	ATPase 8, plasma membrane-type(LOC112188069)	2,	GO:0051453~regulation of intracellular pH,GO:0120029~proton export across plasma membrane,	GO:0005886~plasma membrane,	GO:0005524~ATP binding,GO:0008553~P-type proton-exporting transporter activity,GO:0016887~ATP hydrolysis activity,	IPR001757:P_typ_ATPase,IPR004014:ATPase_P-typ_cation-transptr_N,IPR006534:P-type_ATPase_IIIA,IPR008250:ATPase_P-typ_transduc_dom_A_sf,IPR018303:ATPase_P-typ_P_site,IPR023214:HAD_sf,IPR023298:ATPase_P-typ_TM_dom_sf,IPR023299:ATPase_P-typ_cyto_dom_N,IPR036412:HAD-like_sf,IPR044492:P_typ_ATPase_HD_dom,	rcn00190:Oxidative phosphorylation,rcn01100:Metabolic pathways,rcn04075:Plant hormone signal transduction,
RCHIOBHM_Chr2g0087851	0.000309901	8.41E-05	1.05829	3.93249	4.16172	10.8875	monooxygenase 1(LOC112189744)	2,			GO:0071949~FAD binding,	IPR002938:FAD-bd,IPR036188:FAD/NAD-bd_sf,IPR044560:MOase,
RCHIOBHM_Chr2g0089801	2.64E-07	3.67E-08	1.07647	5.50617	5.9272	27.1934	auxin-responsive protein IAA1(LOC112188950)	2,	GO:0006355~regulation of DNA-templated transcription,GO:0009734~auxin-activated signaling pathway,	GO:0005634~nucleus,	GO:0005515~protein binding,	IPR000270:PB1_dom,IPR003311:AUX_IAA,IPR033389:AUX/IAA_dom,	rcn04075:Plant hormone signal transduction,
RCHIOBHM_Chr2g0090811	0.000228665	6.03E-05	0.327561	4.01168	1.31407	28.036		2
RCHIOBHM_Chr2g0090831	0.00913442	0.0034596	0.682179	2.92364	1.99445	20.831	Putative transposase, Ptta/En/Spm, plant(RchiOBHm_Chr2g0090831)	2				IPR004252:Probable_transposase_24,
RCHIOBHM_Chr2g0094391	0.0467337	0.0222966	0.664084	2.28528	1.51762	15.8451		2
RCHIOBHM_Chr2g0094541	0.0159311	0.0064454	0.490534	2.72422	1.33632	32.334	growth-regulating factor 1(LOC112186736)	2,	GO:0006351~DNA-templated transcription,GO:0006355~regulation of DNA-templated transcription,GO:0032502~developmental process,GO:0099402~plant organ development,	GO:0005634~nucleus,	GO:0005524~ATP binding,	IPR014977:WRC_dom,IPR014978:Gln-Leu-Gln_QLQ,IPR031137:GRF,
RCHIOBHM_Chr2g0094771	8.25E-17	2.42E-18	0.285963	8.73569	2.49808	34.0117		2
RCHIOBHM_Chr2g0095011	0.0344668	0.0156345	1.29448	2.41734	3.12919	10.1324	uncharacterized LOC112183539(LOC112183539)	2,			GO:0008270~zinc ion binding,
RCHIOBHM_Chr2g0095221	0.0337059	0.015243	0.701232	2.42655	1.70158	43.6354	trimethyltridecatetraene synthase(LOC112189001)	2,			GO:0004497~monooxygenase activity,GO:0005506~iron ion binding,GO:0016705~oxidoreductase activity, acting on paired donors, with incorporation or reduction of molecular oxygen,GO:0016711~flavonoid 3'-monooxygenase activity,GO:0020037~heme binding,	IPR001128:Cyt_P450,IPR002401:Cyt_P450_E_grp-I,IPR017972:Cyt_P450_CS,IPR036396:Cyt_P450_sf,
RCHIOBHM_Chr2g0095511	0.0119588	0.00464867	0.628238	2.83042	1.77818	24.6756	beta-galactosidase 15-like(LOC112183615)	2,	GO:0005975~carbohydrate metabolic process,	GO:0005618~cell wall,GO:0005773~vacuole,	GO:0004565~beta-galactosidase activity,GO:0030246~carbohydrate binding,	IPR000922:Lectin_gal-bd_dom,IPR001944:Glycoside_Hdrlase_35,IPR008979:Galactose-bd-like_sf,IPR017853:Glycoside_hydrolase_SF,IPR019801:Glyco_hydro_35_CS,IPR031330:Gly_Hdrlase_35_cat,IPR041392:GHD,IPR043159:Lectin_gal-bd_sf,IPR048913:BetaGal_gal-bd,
RCHIOBHM_Chr2g0096051	0.0160465	0.00651095	0.69386	2.72087	1.88791	36.3851	probable E3 ubiquitin-protein ligase RNF217(LOC112185414)	2,	GO:0000209~protein polyubiquitination,GO:0006511~ubiquitin-dependent protein catabolic process,GO:0032436~positive regulation of proteasomal ubiquitin-dependent protein catabolic process,	GO:0000151~ubiquitin ligase complex,GO:0005737~cytoplasm,	GO:0008270~zinc ion binding,GO:0031624~ubiquitin conjugating enzyme binding,GO:0061630~ubiquitin protein ligase activity,	IPR001841:Znf_RING,IPR002867:IBR_dom,IPR013083:Znf_RING/FYVE/PHD,IPR017907:Znf_RING_CS,IPR031127:E3_UB_ligase_RBR,IPR044066:TRIAD_supradom,
RCHIOBHM_Chr2g0098421	6.90E-05	1.66E-05	0.257147	4.306	1.10727	136.972	protein ROLLING AND ERECT LEAF 2(LOC112185580)	2,				IPR006867:DUF632,IPR006868:DUF630,
RCHIOBHM_Chr2g0100791	0.0331073	0.0148429	0.887387	2.43619	2.16184	11.541	F-box protein PP2-B10(LOC112189462)	2,		GO:0016020~membrane,		IPR025886:PP2-like,
RCHIOBHM_Chr2g0101721	5.55E-05	1.30E-05	0.903984	4.36042	3.94175	10.1687		2
RCHIOBHM_Chr2g0102221	1.24E-21	2.11E-23	0.945027	9.96793	9.41996	46.5753	homeobox-leucine zipper protein ATHB-40(LOC112188638)	2,	GO:0045893~positive regulation of DNA-templated transcription,	GO:0005634~nucleus,	GO:0000981~DNA-binding transcription factor activity, RNA polymerase II-specific,GO:0043565~sequence-specific DNA binding,	IPR000047:HTH_motif,IPR001356:Homeobox_dom,IPR009057:Homeobox-like_sf,IPR017970:Homeobox_CS,IPR045224:HDZip_class_I_plant,
RCHIOBHM_Chr2g0102431	1.90E-07	2.58E-08	0.587748	5.56758	3.27233	20.421	Putative transcription factor interactor and regulator CCHC(Zn) family(RchiOBHm_Chr2g0102431)	2
RCHIOBHM_Chr2g0102521	3.55E-24	5.00E-26	0.200552	10.5515	2.11611	179.551		2
RCHIOBHM_Chr2g0102601	2.06E-09	1.87E-10	0.446512	6.37146	2.84493	28.3122	RchiOBHm_Chr2g0102601	2
RCHIOBHM_Chr2g0103451	4.12E-10	3.38E-11	1.0899	6.62906	7.22504	14.235	B3 domain-containing protein Os11g0197600-like(LOC112186590)	2,			GO:0003677~DNA binding,	IPR003340:B3_DNA-bd,IPR015300:DNA-bd_pseudobarrel_sf,
RCHIOBHM_Chr2g0103741	0.000105348	2.63E-05	0.299208	4.20342	1.2577	78.6594	GDSL esterase/lipase At2g23540(LOC112188941)	2,			GO:0004806~triglyceride lipase activity,GO:0016788~hydrolase activity, acting on ester bonds,	IPR001087:GDSL,IPR035669:SGNH_plant_lipase-like,IPR036514:SGNH_hydro_sf,
RCHIOBHM_Chr2g0104061	0.000209993	5.51E-05	0.296381	4.03305	1.19532	44.3083	reticulon-like protein B13(LOC112183779)	2,		GO:0005789~endoplasmic reticulum membrane,		IPR003388:Reticulon,
RCHIOBHM_Chr2g0105181	0.00513234	0.00181425	0.336144	3.11907	1.04846	48.9678	uncharacterized membrane protein At3g27390(LOC112188603)	2,		GO:0016020~membrane,		IPR040229:At3g27390-like,
RCHIOBHM_Chr2g0105251	0.00185297	0.00059245	0.322717	3.43505	1.10855	80.9362	probable FBD-associated F-box protein At5g38565(LOC112189139)	2,			GO:0005515~protein binding,	IPR001810:F-box_dom,IPR006566:FBD,IPR036047:F-box-like_dom_sf,
RCHIOBHM_Chr2g0106071	2.18E-40	3.85E-43	0.259748	13.7703	3.57682	127.515	uncharacterized acetyltransferase At3g50280(LOC112183817)	2,			GO:0047205~quinate O-hydroxycinnamoyltransferase activity,	IPR023213:CAT-like_dom_sf,
RCHIOBHM_Chr2g0106631	0.0418755	0.0196714	0.507891	2.33256	1.18469	19.2463	autophagy protein 5(LOC112185298)	2,	GO:0000045~autophagosome assembly,GO:0000422~autophagy of mitochondrion,GO:0006501~C-terminal protein lipidation,GO:0006995~cellular response to nitrogen starvation,GO:0044804~nucleophagy,	GO:0005737~cytoplasm,GO:0034045~phagophore assembly site membrane,GO:0034274~Atg12-Atg5-Atg16 complex,	GO:0019776~Atg8-family ligase activity,	IPR007239:Atg5,IPR042526:Atg5_HR,IPR042527:Atg5_UblA_dom_sf,IPR048318:ATG5_UblB,IPR048939:ATG5_UblA,IPR048940:ATG5_HBR,	rcn04136:Autophagy - other,
RCHIOBHM_Chr2g0107101	0.0270039	0.0117873	1.21688	2.51845	3.06466	31.295		2
RCHIOBHM_Chr2g0107791	4.61E-10	3.83E-11	1.07851	6.61049	7.12951	14.8517	RchiOBHm_Chr2g0107791	2
RCHIOBHM_Chr2g0108421	0.00332617	0.0011213	0.79425	3.25818	2.58781	13.4562	serine carboxypeptidase-like 2(LOC112189452)	2,	GO:0006508~proteolysis,GO:0019748~secondary metabolic process,		GO:0004185~serine-type carboxypeptidase activity,GO:0016747~acyltransferase activity, transferring groups other than amino-acyl groups,	IPR001563:Peptidase_S10,IPR029058:AB_hydrolase,IPR033124:Ser_caboxypep_his_AS,
RCHIOBHM_Chr2g0110271	9.69E-06	1.92E-06	0.287554	4.7616	1.36922	33.9677	probable choline kinase 2(LOC112189708)	2,	GO:0006646~phosphatidylethanolamine biosynthetic process,GO:0006656~phosphatidylcholine biosynthetic process,	GO:0005737~cytoplasm,	GO:0004103~choline kinase activity,GO:0004305~ethanolamine kinase activity,	IPR011009:Kinase-like_dom_sf,
RCHIOBHM_Chr2g0110281	0.0181273	0.00744571	0.744676	2.67622	1.99292	20.2526	Putative non-specific serine/threonine protein kinase(RchiOBHm_Chr2g0110281)	2	GO:0016310~phosphorylation,		GO:0004674~protein serine/threonine kinase activity,GO:0030246~carbohydrate binding,	IPR001220:Legume_lectin_dom,IPR013320:ConA-like_dom_sf,
RCHIOBHM_Chr2g0110661	1.76E-09	1.57E-10	0.434293	6.39847	2.77881	18.5992		2
RCHIOBHM_Chr2g0111241	3.58E-14	1.43E-15	0.388027	7.98298	3.09761	50.1579		2
RCHIOBHM_Chr2g0111441	0.000725531	0.000214294	0.274841	3.70154	1.01733	105.518	disease resistance protein At4g27190(LOC112183935)	2,			GO:0016787~hydrolase activity,GO:0043531~ADP binding,	IPR002182:NB-ARC,IPR027417:P-loop_NTPase,IPR032675:LRR_dom_sf,IPR042197:Apaf_helical,
RCHIOBHM_Chr2g0111571	2.60E-05	5.66E-06	0.334726	4.53881	1.51926	55.0416	RchiOBHm_Chr2g0111571	2		GO:0016020~membrane,
RCHIOBHM_Chr2g0111681	1.65E-06	2.73E-07	0.36554	5.14145	1.8794	104.452	F-box/kelch-repeat protein At3g06240(LOC112185724)	2,			GO:0005515~protein binding,	IPR001810:F-box_dom,IPR013187:F-box-assoc_dom_typ3,IPR017451:F-box-assoc_interact_dom,IPR036047:F-box-like_dom_sf,
RCHIOBHM_Chr2g0112161	4.27E-09	4.06E-10	0.489785	6.25174	3.06201	28.3418		2
RCHIOBHM_Chr2g0113071	2.00E-06	3.38E-07	1.26777	5.10094	6.4668	23.055		2
RCHIOBHM_Chr2g0113131	5.72E-05	1.35E-05	0.603504	4.3523	2.62663	18.6516	transcription factor MYB92(LOC112188449)	2,		GO:0005634~nucleus,		IPR001005:SANT/Myb,IPR009057:Homeobox-like_sf,IPR017930:Myb_dom,
RCHIOBHM_Chr2g0113191	0.000700235	0.000206411	1.60354	3.71104	5.95081	8.80304	Tetratricopeptide-like helical domain-containing protein(RchiOBHm_Chr2g0113191)	2
RCHIOBHM_Chr2g0113541	0.0475593	0.0227324	0.574318	2.2779	1.30824	30.4318	Putative DNA (Cytosine-5-)-methyltransferase(RchiOBHm_Chr2g0113541)	2	GO:0032259~methylation,	GO:0005634~nucleus,	GO:0003677~DNA binding,GO:0003886~DNA (cytosine-5-)-methyltransferase activity,	IPR029063:SAM-dependent_MTases_sf,
RCHIOBHM_Chr2g0115201	2.73E-11	1.80E-12	0.250829	7.04929	1.76817	122.961	protein SOSEKI 2(LOC112186045)	2,	GO:0051258~protein polymerization,GO:0051302~regulation of cell division,GO:0090708~specification of plant organ axis polarity,GO:2000067~regulation of root morphogenesis,	GO:0005886~plasma membrane,		IPR010369:SOK,IPR021182:SOK_magnoliopsida,IPR048351:SOK_DIX,
RCHIOBHM_Chr2g0115321	0.000552308	0.00015859	0.660132	3.77722	2.49346	12.6544	RchiOBHm_Chr2g0115321	2		GO:0016020~membrane,
RCHIOBHM_Chr2g0115801	4.45E-11	2.99E-12	1.09718	6.97806	7.65619	11.5299	polygalacturonase(LOC112188928)	2,	GO:0005975~carbohydrate metabolic process,		GO:0004650~polygalacturonase activity,	IPR000743:Glyco_hydro_28,IPR006626:PbH1,IPR011050:Pectin_lyase_fold/virulence,IPR012334:Pectin_lyas_fold,	rcn00040:Pentose and glucuronate interconversions,rcn01100:Metabolic pathways,
RCHIOBHM_Chr2g0115811	4.74E-09	4.56E-10	1.14258	6.23352	7.1223	7.97957	polygalacturonase(LOC112166814)	5,	GO:0005975~carbohydrate metabolic process,		GO:0004650~polygalacturonase activity,	IPR000743:Glyco_hydro_28,IPR006626:PbH1,IPR011050:Pectin_lyase_fold/virulence,IPR012334:Pectin_lyas_fold,	rcn00040:Pentose and glucuronate interconversions,rcn01100:Metabolic pathways,
RCHIOBHM_Chr2g0115941	2.08E-10	1.61E-11	0.209991	6.73787	1.41489	226.405	pentatricopeptide repeat-containing protein At2g22070(LOC112186510)	2,	GO:0009451~RNA modification,		GO:0003723~RNA binding,GO:0005515~protein binding,GO:0008270~zinc ion binding,	IPR002885:Pentatricopeptide_rpt,IPR011990:TPR-like_helical_dom_sf,IPR032867:DYW_dom,IPR046848:E_motif,
RCHIOBHM_Chr2g0116911	1.25E-05	2.53E-06	0.371851	4.70542	1.74972	58.8882	RchiOBHm_Chr2g0116911	2		GO:0016020~membrane,		IPR039904:TRANK1,
RCHIOBHM_Chr2g0116921	6.25E-28	5.14E-30	0.214639	11.382	2.44302	130.223	uncharacterized LOC112184069(LOC112184069)	2,			GO:0004386~helicase activity,GO:0005515~protein binding,GO:0005524~ATP binding,GO:0016787~hydrolase activity,	IPR011990:TPR-like_helical_dom_sf,IPR014016:UvrD-like_ATP-bd,IPR027417:P-loop_NTPase,IPR039904:TRANK1,IPR041677:DNA2/NAM7_AAA_11,IPR041679:DNA2/NAM7-like_C,IPR045529:DUF6469,IPR047187:SF1_C_Upf1,
RCHIOBHM_Chr2g0117161	0.0228981	0.00971453	1.61458	2.58583	4.17503	9.84891		2
RCHIOBHM_Chr2g0119291	5.86E-06	1.11E-06	1.14351	4.87187	5.57105	10.5662	probable O-methyltransferase 3(LOC112190986)	2,	GO:0032259~methylation,		GO:0008171~O-methyltransferase activity,GO:0008757~S-adenosylmethionine-dependent methyltransferase activity,GO:0016206~catechol O-methyltransferase activity,GO:0046983~protein dimerization activity,	IPR001077:O_MeTrfase_dom,IPR012967:Plant_MeTrfase_dimerisation,IPR016461:COMT-like,IPR029063:SAM-dependent_MTases_sf,IPR036388:WH-like_DNA-bd_sf,IPR036390:WH_DNA-bd_sf,
RCHIOBHM_Chr2g0120221	0.0160057	0.00648967	1.33431	2.72196	3.63193	19.783	uncharacterized LOC112186165(LOC112186165)	2,
RCHIOBHM_Chr2g0120411	0.0120587	0.00469106	0.833264	2.82752	2.35607	7.92893		2
RCHIOBHM_Chr2g0120621	4.40E-06	8.02E-07	0.75918	4.93482	3.74642	34.0841	uncharacterized LOC112184172(LOC112184172)	2,	GO:0009187~cyclic nucleotide metabolic process,	GO:0016020~membrane,	GO:0004113~2',3'-cyclic-nucleotide 3'-phosphodiesterase activity,GO:0016874~ligase activity,	IPR009097:Cyclic_Pdiesterase,IPR012386:Cyclic-nucl_3Pdiesterase,IPR017451:F-box-assoc_interact_dom,
RCHIOBHM_Chr2g0122261	0.0002107	5.54E-05	0.606176	4.03174	2.44394	24.2006	Putative Longin-like domain-containing protein(RchiOBHm_Chr2g0122261)	2		GO:0016020~membrane,		IPR011012:Longin-like_dom_sf,IPR044783:PHYL,
RCHIOBHM_Chr2g0122981	0.0233591	0.00995814	1.35614	2.57728	3.49515	19.4427	Putative RNA-directed DNA polymerase(RchiOBHm_Chr2g0122981)	2			GO:0003964~RNA-directed DNA polymerase activity,
RCHIOBHM_Chr2g0123081	0.00751614	0.00276283	0.773631	2.99296	2.31545	9.83624	probable O-methyltransferase 3(LOC112189897)	2,	GO:0032259~methylation,		GO:0008171~O-methyltransferase activity,GO:0008757~S-adenosylmethionine-dependent methyltransferase activity,GO:0016206~catechol O-methyltransferase activity,GO:0046983~protein dimerization activity,	IPR001077:O_MeTrfase_dom,IPR012967:Plant_MeTrfase_dimerisation,IPR016461:COMT-like,IPR029063:SAM-dependent_MTases_sf,IPR036388:WH-like_DNA-bd_sf,IPR036390:WH_DNA-bd_sf,
RCHIOBHM_Chr2g0123501	0.0349792	0.0158919	0.606108	2.41139	1.46156	19.375		2
RCHIOBHM_Chr2g0123511	0.00640116	0.00230224	0.498549	3.04819	1.51967	39.6885	Putative pyridoxal phosphate-dependent transferase(RchiOBHm_Chr2g0123511)	2			GO:0016740~transferase activity,	IPR000192:Aminotrans_V_dom,IPR015421:PyrdxlP-dep_Trfase_major,IPR015424:PyrdxlP-dep_Trfase,
RCHIOBHM_Chr2g0123901	3.95E-10	3.21E-11	0.442406	6.63638	2.93598	62.299	fruit protein pKIWI502(LOC112188471)	2,				IPR039261:FNR_nucleotide-bd,
RCHIOBHM_Chr2g0123981	0.0487204	0.0234018	1.00071	2.26681	2.26843	8.613		2
RCHIOBHM_Chr2g0125461	2.52E-05	5.45E-06	0.404419	4.5466	1.83873	37.2564	Putative ribonuclease H-like domain-containing protein(RchiOBHm_Chr2g0125461)	2			GO:0003676~nucleic acid binding,GO:0004523~RNA-DNA hybrid ribonuclease activity,	IPR002156:RNaseH_domain,IPR012337:RNaseH-like_sf,IPR036397:RNaseH_sf,IPR044730:RNase_H-like_dom_plant,
RCHIOBHM_Chr2g0126211	1.94E-06	3.26E-07	0.807826	5.10782	4.12623	22.3215	tetraspanin-19(LOC112185996)	2,		GO:0016020~membrane,		IPR018499:Tetraspanin/Peripherin,
RCHIOBHM_Chr2g0126971	2.86E-08	3.22E-09	0.822636	5.91978	4.86982	14.5915		2
RCHIOBHM_Chr2g0127881	0.00132229	0.000411128	0.847331	3.53284	2.99348	6.44183	RchiOBHm_Chr2g0127881	2		GO:0016020~membrane,
RCHIOBHM_Chr2g0127941	0.000634676	0.000184291	1.29367	3.73963	4.83786	9.77195	RchiOBHm_Chr2g0127931	2
RCHIOBHM_Chr2g0129171	0.00732966	0.00267492	0.748993	3.00282	2.24909	8.37915		2
RCHIOBHM_Chr2g0129691	8.00E-07	1.21E-07	0.329652	5.29209	1.74455	91.4268	protein LIGHT-DEPENDENT SHORT HYPOCOTYLS 10(LOC112183559)	2,	GO:0009299~mRNA transcription,GO:0009416~response to light stimulus,	GO:0005634~nucleus,		IPR006936:ALOG_dom,IPR040222:ALOG,
RCHIOBHM_Chr2g0129931	7.43E-06	1.44E-06	0.606731	4.81949	2.92413	35.3645		2
RCHIOBHM_Chr2g0130901	5.21E-05	1.21E-05	0.583577	4.37632	2.55392	47.9451		2
RCHIOBHM_Chr2g0131711	0.00220479	0.000713616	0.945052	3.38429	3.19833	18.4299	Putative fasciclin-like arabinogalactan protein(RchiOBHm_Chr2g0131711)	2		GO:0005886~plasma membrane,GO:0098552~side of membrane,		IPR000782:FAS1_domain,IPR033254:Plant_FLA,IPR036378:FAS1_dom_sf,
RCHIOBHM_Chr2g0132771	0.0156834	0.00633137	0.943311	2.73011	2.57534	12.0033	RchiOBHm_Chr2g0132771	2
RCHIOBHM_Chr2g0133661	0.0132801	0.00524165	0.763872	2.7918	2.13257	20.2918	Putative ribonuclease H-like domain-containing protein(RchiOBHm_Chr2g0133661)	2			GO:0003676~nucleic acid binding,GO:0004523~RNA-DNA hybrid ribonuclease activity,	IPR002156:RNaseH_domain,IPR012337:RNaseH-like_sf,IPR036397:RNaseH_sf,IPR044730:RNase_H-like_dom_plant,
RCHIOBHM_Chr2g0134261	7.61E-05	1.84E-05	0.468217	4.28291	2.00533	23.9869	Serine-rich protein-like protein(RchiOBHm_Chr2g0134261)	2
RCHIOBHM_Chr2g0135461	0.0270039	0.0117824	1.03716	2.51859	2.61218	9.60596	RchiOBHm_Chr2g0135461	2		GO:0016020~membrane,
RCHIOBHM_Chr2g0135651	0.00876627	0.00328928	0.93796	2.93932	2.75697	12.4757	RchiOBHm_Chr2g0135651	2				IPR044646:EMB1417-like,
RCHIOBHM_Chr2g0135761	0.00514531	0.00182087	0.987853	3.11799	3.08012	12.8282	EPIDERMAL PATTERNING FACTOR-like protein 8(LOC112185922)	2,	GO:0010052~guard cell differentiation,GO:0010374~stomatal complex development,	GO:0005576~extracellular region,GO:0016020~membrane,		IPR039455:EPFL,
RCHIOBHM_Chr2g0139671	0.0247462	0.010673	0.538308	2.55323	1.37442	12.2295		2
RCHIOBHM_Chr2g0142551	0.049709	0.0239642	0.504631	2.2577	1.13931	41.2491	uncharacterized LOC112187450(LOC112187450)	2,	GO:0015986~proton motive force-driven ATP synthesis,	GO:0000276~mitochondrial proton-transporting ATP synthase complex, coupling factor F(o),	GO:0015078~proton transmembrane transporter activity,GO:0046933~proton-transporting ATP synthase activity, rotational mechanism,	IPR006808:ATP_synth_F0_gsu_mt,	rcn00190:Oxidative phosphorylation,rcn01100:Metabolic pathways,
RCHIOBHM_Chr2g0145381	1.54E-30	9.47E-33	0.273564	11.9186	3.26049	87.9951	growth-regulating factor 5(LOC112189816)	2,	GO:0006351~DNA-templated transcription,GO:0006355~regulation of DNA-templated transcription,GO:0032502~developmental process,GO:0099402~plant organ development,	GO:0005634~nucleus,	GO:0005524~ATP binding,	IPR014977:WRC_dom,IPR014978:Gln-Leu-Gln_QLQ,IPR031137:GRF,
RCHIOBHM_Chr2g0146011	2.16E-07	2.96E-08	0.689597	5.54407	3.82318	21.3445		2
RCHIOBHM_Chr2g0146461	0.000509228	0.000144725	0.880495	3.79995	3.34584	14.1573	RING-type E3 ubiquitin transferase(RchiOBHm_Chr2g0146461)	2	GO:0030154~cell differentiation,			IPR040353:FLX/FLX-like,
RCHIOBHM_Chr2g0146561	4.89E-37	1.29E-39	0.302518	13.1707	3.98439	94.0543	3-oxoacyl-[acyl-carrier-protein] synthase II, chloroplastic(LOC112188743)	2,	GO:0006633~fatty acid biosynthetic process,	GO:0005739~mitochondrion,GO:0009570~chloroplast stroma,	GO:0004315~3-oxoacyl-[acyl-carrier-protein] synthase activity,	IPR000794:Beta-ketoacyl_synthase,IPR014030:Ketoacyl_synth_N,IPR014031:Ketoacyl_synth_C,IPR016039:Thiolase-like,IPR018201:Ketoacyl_synth_AS,IPR020841:PKS_Beta-ketoAc_synthase_dom,	rcn00061:Fatty acid biosynthesis,rcn00780:Biotin metabolism,rcn01100:Metabolic pathways,rcn01212:Fatty acid metabolism,rcn01240:Biosynthesis of cofactors,
RCHIOBHM_Chr2g0146681	5.52E-39	1.13E-41	0.343776	13.5237	4.64911	80.4918	probable acyl-activating enzyme 2(LOC112183526)	2,		GO:0005829~cytosol,	GO:0005524~ATP binding,GO:0016207~4-coumarate-CoA ligase activity,	IPR000873:AMP-dep_Synth/Lig_com,IPR020845:AMP-binding_CS,IPR025110:AMP-bd_C,IPR042099:ANL_N_sf,IPR045851:AMP-bd_C_sf,
RCHIOBHM_Chr2g0147141	5.37E-07	7.82E-08	0.625206	5.37127	3.35815	24.2798	GDSL lipase(LOC112189509)	2,		GO:0016020~membrane,	GO:0016298~lipase activity,GO:0016788~hydrolase activity, acting on ester bonds,GO:0106435~carboxylesterase activity,	IPR001087:GDSL,IPR035669:SGNH_plant_lipase-like,IPR036514:SGNH_hydro_sf,IPR044552:GLIP1-5/GLL25,
RCHIOBHM_Chr2g0147401	1.17E-07	1.55E-08	0.574885	5.65576	3.25141	32.8348	Putative transcription factor B3-Domain family(RchiOBHm_Chr2g0147401)	2			GO:0003677~DNA binding,	IPR003340:B3_DNA-bd,IPR015300:DNA-bd_pseudobarrel_sf,IPR044837:REM16-like,
RCHIOBHM_Chr2g0147761	1.02E-05	2.03E-06	0.461415	4.75005	2.19175	31.2446		2
RCHIOBHM_Chr2g0147831	0.0228123	0.00965806	0.556064	2.58784	1.439	26.6236	uncharacterized LOC112189765(LOC112189765)	2,	GO:1901700~response to oxygen-containing compound,			IPR005516:Remorin_C,
RCHIOBHM_Chr2g0149321	0.0140142	0.00557525	1.07272	2.77177	2.97333	11.4458	mitogen-activated protein kinase kinase kinase 20(LOC112184820)	2,	GO:0006468~protein phosphorylation,GO:0016310~phosphorylation,		GO:0004672~protein kinase activity,GO:0004709~MAP kinase kinase kinase activity,GO:0005524~ATP binding,	IPR000719:Prot_kinase_dom,IPR008271:Ser/Thr_kinase_AS,IPR011009:Kinase-like_dom_sf,IPR017441:Protein_kinase_ATP_BS,
RCHIOBHM_Chr2g0150001	4.64E-09	4.45E-10	0.176724	6.2373	1.10228	144.388	exocyst complex component EXO70A1(LOC112184834)	2,	GO:0006887~exocytosis,GO:0015031~protein transport,	GO:0000145~exocyst,	GO:0005546~phosphatidylinositol-4,5-bisphosphate binding,	IPR004140:Exo70,IPR016159:Cullin_repeat-like_dom_sf,IPR046364:Exo70_C,
RCHIOBHM_Chr2g0150021	0.000372618	0.000103493	0.409101	3.88225	1.58823	48.445	SNF2 domain-containing protein CLASSY 4(LOC112183948)	2,	GO:0080188~gene silencing by siRNA-directed DNA methylation,		GO:0004386~helicase activity,GO:0005524~ATP binding,GO:0016787~hydrolase activity,GO:0140658~ATP-dependent chromatin remodeler activity,	IPR000330:SNF2_N,IPR001650:Helicase_C-like,IPR014001:Helicase_ATP-bd,IPR027417:P-loop_NTPase,IPR038718:SNF2-like_sf,IPR044567:CLSY/DRD1,IPR049730:SNF2/RAD54-like_C,	rcn03440:Homologous recombination,
RCHIOBHM_Chr2g0150831	0.0221656	0.00935824	1.33051	2.59868	3.45757	8.43703	receptor like protein 29(LOC112189787)	2,			GO:0005515~protein binding,	IPR001611:Leu-rich_rpt,IPR003591:Leu-rich_rpt_typical-subtyp,IPR032675:LRR_dom_sf,
RCHIOBHM_Chr2g0151161	7.34E-36	2.37E-38	0.277222	12.9493	3.58983	85.7695	protodermal factor 1(LOC112190270)	2,				IPR039923:Protodermal_1,
RCHIOBHM_Chr2g0151851	1.66E-11	1.06E-12	0.270758	7.12285	1.92857	158.897	uncharacterized LOC112185861(LOC112185861)	2,		GO:0016020~membrane,		IPR007658:DUF594,IPR025315:DUF4220,
RCHIOBHM_Chr2g0153441	0.0180326	0.00739446	0.768944	2.67854	2.05964	12.4621	RchiOBHm_Chr2g0153441	2		GO:0016020~membrane,
RCHIOBHM_Chr2g0153641	0.00040936	0.000114779	1.22749	3.85702	4.73445	11.4741	Putative transcription factor/ chromatin remodeling BED-type(Zn) family(RchiOBHm_Chr2g0153641)	2			GO:0003677~DNA binding,GO:0046872~metal ion binding,	IPR003656:Znf_BED,
RCHIOBHM_Chr2g0153671	0.00403936	0.00138994	1.12397	3.19673	3.59302	14.3146	Transmembrane protein(RchiOBHm_Chr2g0153671)	2		GO:0016020~membrane,
RCHIOBHM_Chr2g0153781	0.0300747	0.0133332	0.785524	2.47474	1.94397	20.789		2
RCHIOBHM_Chr2g0154011	0.0121904	0.00475661	0.670133	2.82307	1.89183	19.59	RchiOBHm_Chr2g0154011	2		GO:0016020~membrane,
RCHIOBHM_Chr2g0154081	0.0156665	0.00630615	0.831425	2.73142	2.27097	7.65927	probable carboxylesterase 18(LOC112185355)	2,	GO:0009860~pollen tube growth,		GO:0052689~carboxylic ester hydrolase activity,GO:0106435~carboxylesterase activity,	IPR013094:AB_hydrolase_3,IPR029058:AB_hydrolase,
RCHIOBHM_Chr2g0157811	0.000701075	0.000206864	0.814492	3.71048	3.02216	10.2401	probable serine/threonine-protein kinase WNK11(LOC112185957)	2,	GO:0006468~protein phosphorylation,GO:0016310~phosphorylation,GO:0035556~intracellular signal transduction,	GO:0005737~cytoplasm,	GO:0004674~protein serine/threonine kinase activity,GO:0005524~ATP binding,	IPR000719:Prot_kinase_dom,IPR008271:Ser/Thr_kinase_AS,IPR011009:Kinase-like_dom_sf,IPR024678:Kinase_OSR1/WNK_CCT,
RCHIOBHM_Chr2g0158061	1.84E-09	1.65E-10	0.51112	6.39057	3.26635	36.767	palmitoyl-monogalactosyldiacylglycerol delta-7 desaturase, chloroplastic(LOC112183432)	2,	GO:0006629~lipid metabolic process,GO:0006636~unsaturated fatty acid biosynthetic process,	GO:0005789~endoplasmic reticulum membrane,	GO:0004768~stearoyl-CoA 9-desaturase activity,GO:0005506~iron ion binding,GO:0009979~16:0 monogalactosyldiacylglycerol desaturase activity,GO:0016717~oxidoreductase activity, acting on paired donors, with oxidation of a pair of donors resulting in the reduction of molecular oxygen to two molecules of water,	IPR005804:FA_desaturase_dom,IPR015876:Acyl-CoA_DS,
RCHIOBHM_Chr2g0158421	6.67E-06	1.28E-06	1.42561	4.84317	6.90448	11.9106	homeobox protein knotted-1-like LET6(LOC112188125)	2,	GO:0006355~regulation of DNA-templated transcription,	GO:0005634~nucleus,	GO:0000978~RNA polymerase II cis-regulatory region sequence-specific DNA binding,GO:0000981~DNA-binding transcription factor activity, RNA polymerase II-specific,GO:0003677~DNA binding,	IPR001356:Homeobox_dom,IPR005539:ELK_dom,IPR005540:KNOX1,IPR005541:KNOX2,IPR008422:Homeobox_KN_domain,IPR009057:Homeobox-like_sf,IPR017970:Homeobox_CS,
RCHIOBHM_Chr2g0158721	0.000986254	0.000298251	0.821272	3.61681	2.97039	19.4235	cellulose synthase-like protein H1(LOC112188332)	2,	GO:0009833~plant-type primary cell wall biogenesis,GO:0030244~cellulose biosynthetic process,	GO:0005802~trans-Golgi network,GO:0005886~plasma membrane,	GO:0016760~cellulose synthase (UDP-forming) activity,GO:0051753~mannan synthase activity,	IPR005150:Cellulose_synth,IPR029044:Nucleotide-diphossugar_trans,
RCHIOBHM_Chr2g0159051	0.000980621	0.000296259	1.03073	3.61855	3.72974	7.53405		2
RCHIOBHM_Chr2g0160101	0.00012406	3.14E-05	0.559471	4.16285	2.32899	46.5233	G-type lectin S-receptor-like serine/threonine-protein kinase At1g61500(LOC112189341)	2,	GO:0006468~protein phosphorylation,GO:0016310~phosphorylation,GO:0048544~recognition of pollen,		GO:0004674~protein serine/threonine kinase activity,GO:0005524~ATP binding,GO:0106310~protein serine kinase activity,	IPR000719:Prot_kinase_dom,IPR000858:S_locus_glycoprot_dom,IPR001245:Ser-Thr/Tyr_kinase_cat_dom,IPR001480:Bulb-type_lectin_dom,IPR003609:Pan_app,IPR008271:Ser/Thr_kinase_AS,IPR011009:Kinase-like_dom_sf,IPR024171:SRK-like_kinase,IPR036426:Bulb-type_lectin_dom_sf,
RCHIOBHM_Chr2g0160671	0.0216624	0.00912669	0.458348	2.60727	1.19504	20.8139	fasciclin-like arabinogalactan protein 21(LOC121048837)	2,
RCHIOBHM_Chr2g0161021	6.72E-12	3.91E-13	0.147262	7.25868	1.06893	363.826	G-type lectin S-receptor-like serine/threonine-protein kinase At4g03230(LOC112186395)	2,	GO:0006468~protein phosphorylation,GO:0048544~recognition of pollen,	GO:0016020~membrane,	GO:0004674~protein serine/threonine kinase activity,GO:0005524~ATP binding,	IPR000719:Prot_kinase_dom,IPR000742:EGF-like_dom,IPR000858:S_locus_glycoprot_dom,IPR001245:Ser-Thr/Tyr_kinase_cat_dom,IPR001480:Bulb-type_lectin_dom,IPR003609:Pan_app,IPR008271:Ser/Thr_kinase_AS,IPR011009:Kinase-like_dom_sf,IPR021820:S-locus_recpt_kinase_C,IPR036426:Bulb-type_lectin_dom_sf,
RCHIOBHM_Chr2g0161511	6.46E-05	1.54E-05	0.918229	4.32276	3.96928	14.064	uncharacterized LOC112189633(LOC112189633)	2,				IPR022251:DUF3774_wound-induced,
RCHIOBHM_Chr2g0161751	2.52E-05	5.45E-06	1.28038	4.54673	5.82155	15.003	Putative LysM domain-containing protein(RchiOBHm_Chr2g0161751)	2			GO:0008061~chitin binding,	IPR018392:LysM_dom,IPR036779:LysM_dom_sf,
RCHIOBHM_Chr2g0161841	2.82E-05	6.22E-06	0.476382	4.5188	2.15268	28.3154	uncharacterized LOC112190165(LOC112190165)	2,		GO:0016020~membrane,		IPR026961:PGG_dom,IPR036770:Ankyrin_rpt-contain_sf,
RCHIOBHM_Chr2g0162501	0.0304565	0.0135203	1.02921	2.46976	2.54191	11.2074	protein EPIDERMAL PATTERNING FACTOR 1(LOC112185398)	2,	GO:0010052~guard cell differentiation,GO:0010374~stomatal complex development,	GO:0005576~extracellular region,		IPR039455:EPFL,	rcn04016:MAPK signaling pathway - plant,
RCHIOBHM_Chr2g0167721	0.00770259	0.00284042	0.793362	2.9845	2.36779	14.1737	Putative leucine-rich repeat domain, L domain-containing protein(RchiOBHm_Chr2g0167721)	2	GO:0006952~defense response,			IPR001611:Leu-rich_rpt,IPR032675:LRR_dom_sf,IPR036388:WH-like_DNA-bd_sf,
RCHIOBHM_Chr2g0168021	0.0422731	0.0199202	0.911128	2.32785	2.12097	10.845		2
RCHIOBHM_Chr2g0168671	0.00762908	0.00281107	0.804805	2.98768	2.4045	31.9858	uncharacterized LOC121051460(LOC121051460)	2,	GO:0045036~protein targeting to chloroplast,GO:0046330~positive regulation of JNK cascade,GO:0090090~negative regulation of canonical Wnt signaling pathway,	GO:0005634~nucleus,GO:0005737~cytoplasm,GO:0009707~chloroplast outer membrane,	GO:0003723~RNA binding,GO:0005515~protein binding,GO:0030941~chloroplast targeting sequence binding,GO:0046872~metal ion binding,	IPR000504:RRM_dom,IPR000571:Znf_CCCH,IPR002110:Ankyrin_rpt,IPR012677:Nucleotide-bd_a/b_plait_sf,IPR025605:OST-HTH/LOTUS_dom,IPR035979:RBD_domain_sf,IPR036770:Ankyrin_rpt-contain_sf,IPR041966:LOTUS-like,
RCHIOBHM_Chr2g0169361	9.48E-13	4.59E-14	0.191117	7.54297	1.44159	116.413	pleiotropic drug resistance protein 3(LOC112187459)	2,		GO:0016020~membrane,	GO:0005524~ATP binding,GO:0016887~ATP hydrolysis activity,GO:0140359~ABC-type transporter activity,	IPR003439:ABC_transporter-like_ATP-bd,IPR003593:AAA+_ATPase,IPR013525:ABC2_TM,IPR013581:PDR_assoc,IPR027417:P-loop_NTPase,IPR034001:ABCG_PDR_1,IPR034003:ABCG_PDR_2,IPR043926:ABCG_dom,	rcn02010:ABC transporters,
RCHIOBHM_Chr2g0171961	3.90E-06	7.00E-07	0.733829	4.96132	3.64076	23.7051	RchiOBHm_Chr2g0171961	2		GO:0016020~membrane,
RCHIOBHM_Chr2g0174821	0.000326746	8.93E-05	0.31552	3.91793	1.23619	93.1441	sister chromatid cohesion 1 protein 2(LOC112187041)	2,	GO:0007062~sister chromatid cohesion,GO:0007064~mitotic sister chromatid cohesion,GO:0007130~synaptonemal complex assembly,GO:1990414~replication-born double-strand break repair via sister chromatid exchange,	GO:0000795~synaptonemal complex,GO:0005634~nucleus,GO:0008278~cohesin complex,	GO:0003682~chromatin binding,GO:0005515~protein binding,	IPR006909:Rad21/Rec8_C_eu,IPR006910:Rad21_Rec8_N,IPR023093:ScpA-like_C,IPR036390:WH_DNA-bd_sf,IPR039781:Rad21/Rec8-like,
RCHIOBHM_Chr2g0175861	0.00393013	0.00135004	0.411362	3.20512	1.31847	21.0841	RchiOBHm_Chr2g0175861	2
RCHIOBHM_Chr2g0176101	0.0269477	0.0117411	0.987066	2.51983	2.48724	12.7977	exocyst complex component EXO70B1(LOC112189763)	2,	GO:0006887~exocytosis,GO:0015031~protein transport,	GO:0000145~exocyst,	GO:0005546~phosphatidylinositol-4,5-bisphosphate binding,	IPR004140:Exo70,IPR016159:Cullin_repeat-like_dom_sf,IPR046364:Exo70_C,
RCHIOBHM_Chr3g0447791	0.000179914	4.68E-05	1.13386	4.07105	4.61599	8.09145	Putative premnaspirodiene oxygenase(RchiOBHm_Chr3g0447791)	3		GO:0016020~membrane,	GO:0004497~monooxygenase activity,GO:0005506~iron ion binding,GO:0016705~oxidoreductase activity, acting on paired donors, with incorporation or reduction of molecular oxygen,GO:0020037~heme binding,	IPR001128:Cyt_P450,IPR036396:Cyt_P450_sf,
RCHIOBHM_Chr3g0448301	1.32E-15	4.26E-17	0.994277	8.40556	8.35746	37.3901	uncharacterized LOC112192414(LOC112192414)	3,
RCHIOBHM_Chr3g0449411	0.00912685	0.0034487	0.901339	2.92463	2.63608	14.0105	plasmodesmata-located protein 2(LOC112195064)	3,	GO:0010497~plasmodesmata-mediated intercellular transport,GO:0046739~transport of virus in multicellular host,	GO:0005886~plasma membrane,GO:0009506~plasmodesma,		IPR002902:GNK2,IPR038408:GNK2_sf,
RCHIOBHM_Chr3g0450181	1.02E-05	2.04E-06	0.855393	4.74901	4.06227	12.6576		3
RCHIOBHM_Chr3g0450411	0.0334139	0.0150588	1.08092	2.43096	2.62767	7.73804	RchiOBHm_Chr3g0450411	3		GO:0016020~membrane,
RCHIOBHM_Chr3g0450631	3.71E-05	8.32E-06	0.7291	4.45675	3.24942	21.4343	RchiOBHm_Chr3g0450631	3		GO:0016020~membrane,
RCHIOBHM_Chr3g0452801	0.0299387	0.0132641	0.686794	2.4766	1.70091	10.5951		3
RCHIOBHM_Chr3g0452831	0.0491201	0.023637	0.952866	2.26298	2.15631	9.67884		3
RCHIOBHM_Chr3g0452991	8.78E-10	7.60E-11	0.681881	6.50821	4.43783	50.6616	kinectin(LOC112191637)	3,	GO:0009908~flower development,GO:0030154~cell differentiation,			IPR012474:Frigida,
RCHIOBHM_Chr3g0453001	2.33E-25	2.81E-27	0.409981	10.8188	4.43548	107.41	FRIGIDA-like protein 5(LOC112193926)	3,	GO:0009908~flower development,GO:0030154~cell differentiation,			IPR012474:Frigida,
RCHIOBHM_Chr3g0453111	1.65E-07	2.21E-08	0.556975	5.5944	3.11594	18.5201	RchiOBHm_Chr3g0453111	3
RCHIOBHM_Chr3g0453121	9.86E-37	2.89E-39	0.258118	13.1098	3.38387	225.337	centromere-associated protein E(LOC112191940)	3,	GO:0009908~flower development,GO:0030154~cell differentiation,			IPR012474:Frigida,
RCHIOBHM_Chr3g0455651	2.18E-13	9.73E-15	0.254013	7.74268	1.96674	119.599	heavy metal-associated isoprenylated plant protein 36(LOC112191863)	3,			GO:0046872~metal ion binding,	IPR006121:HMA_dom,IPR036163:HMA_dom_sf,
RCHIOBHM_Chr3g0455951	6.46E-05	1.54E-05	0.500462	4.32261	2.1633	24.441		3
RCHIOBHM_Chr3g0456441	1.12E-07	1.46E-08	0.767267	5.66616	4.34746	12.3378	Putative Rhodanese-like domain-containing protein(RchiOBHm_Chr3g0456441)	3		GO:0016020~membrane,		IPR036873:Rhodanese-like_dom_sf,IPR044240:STR4-like,
RCHIOBHM_Chr3g0456621	8.57E-12	5.08E-13	0.264391	7.22304	1.90971	94.3107	kinesin-like protein KIN-14I(LOC112191746)	3,	GO:0007018~microtubule-based movement,	GO:0015630~microtubule cytoskeleton,	GO:0003777~microtubule motor activity,GO:0005524~ATP binding,GO:0008017~microtubule binding,GO:0016787~hydrolase activity,	IPR001752:Kinesin_motor_dom,IPR027417:P-loop_NTPase,IPR027640:Kinesin-like_fam,IPR036961:Kinesin_motor_dom_sf,	rcn04814:Motor proteins,
RCHIOBHM_Chr3g0456641	2.43E-06	4.18E-07	0.39785	5.06054	2.01333	49.7727	Putative minus-end-directed kinesin ATPase(RchiOBHm_Chr3g0456641)	3	GO:0007018~microtubule-based movement,	GO:0015630~microtubule cytoskeleton,	GO:0003777~microtubule motor activity,GO:0008017~microtubule binding,GO:0016787~hydrolase activity,	IPR001715:CH_dom,IPR027640:Kinesin-like_fam,IPR036872:CH_dom_sf,
RCHIOBHM_Chr3g0457061	0.0361195	0.0165433	1.13321	2.3967	2.71598	10.4891	skin secretory protein xP2(LOC112194007)	3,
RCHIOBHM_Chr3g0457451	3.00E-12	1.61E-13	0.614345	7.37758	4.53238	48.7812	Putative F-box domain-containing protein(RchiOBHm_Chr3g0457451)	3				IPR001810:F-box_dom,IPR006527:F-box-assoc_dom_typ1,IPR017451:F-box-assoc_interact_dom,IPR036047:F-box-like_dom_sf,
RCHIOBHM_Chr3g0458431	0.00152507	0.000479102	1.68478	3.49218	5.88355	6.74156	RchiOBHm_Chr3g0458431	3		GO:0016020~membrane,
RCHIOBHM_Chr3g0458441	0.00496314	0.0017457	0.992598	3.1304	3.10723	12.2399	probable L-cysteine desulfhydrase, chloroplastic(LOC112191781)	3,			GO:0016740~transferase activity,	IPR000192:Aminotrans_V_dom,IPR015421:PyrdxlP-dep_Trfase_major,IPR015424:PyrdxlP-dep_Trfase,	rcn00270:Cysteine and methionine metabolism,rcn01100:Metabolic pathways,
RCHIOBHM_Chr3g0460581	0.0170021	0.00694361	0.878241	2.69954	2.37084	15.181	non-specific lipid-transfer protein 1(LOC112191887)	3,	GO:0006869~lipid transport,	GO:0016020~membrane,	GO:0008289~lipid binding,	IPR000528:Plant_nsLTP,IPR016140:Bifunc_inhib/LTP/seed_store,IPR036312:Bifun_inhib/LTP/seed_sf,
RCHIOBHM_Chr3g0461251	0.0208171	0.00872778	0.637222	2.62254	1.67114	18.2498	Putative tubby-like domain, gag-polypeptide of LTR copia-type(RchiOBHm_Chr3g0461251)	3				IPR025659:Tubby-like_C,IPR038595:LOR_sf,
RCHIOBHM_Chr3g0461301	0.000372618	0.00010348	0.659803	3.88228	2.56154	22.342		3
RCHIOBHM_Chr3g0461521	5.69E-06	1.06E-06	0.393267	4.87932	1.91888	51.0017	F-box/kelch-repeat protein At3g06240(LOC112194236)	3,	GO:0009187~cyclic nucleotide metabolic process,		GO:0004113~2',3'-cyclic-nucleotide 3'-phosphodiesterase activity,GO:0005515~protein binding,GO:0016874~ligase activity,	IPR001810:F-box_dom,IPR009097:Cyclic_Pdiesterase,IPR012386:Cyclic-nucl_3Pdiesterase,IPR017451:F-box-assoc_interact_dom,IPR036047:F-box-like_dom_sf,
RCHIOBHM_Chr3g0462021	0.0064328	0.00231551	1.3269	3.04646	4.04235	15.0363	gamma-interferon-responsive lysosomal thiol protein(LOC112180187)	7,			GO:0016671~oxidoreductase activity, acting on a sulfur group of donors, disulfide as acceptor,	IPR004911:Interferon-induced_GILT,
RCHIOBHM_Chr3g0462041	7.78E-06	1.52E-06	1.38012	4.80871	6.63659	9.44655	Putative transcription factor & chromatin remodeling &Metalloenzymes JmjC family(RchiOBHm_Chr3g0462041)	3	GO:0006357~regulation of transcription by RNA polymerase II,	GO:0000118~histone deacetylase complex,GO:0000785~chromatin,	GO:0003712~transcription coregulator activity,GO:0031490~chromatin DNA binding,GO:0032454~histone H3K9 demethylase activity,	IPR003347:JmjC_dom,IPR045109:JHDM2-like,
RCHIOBHM_Chr3g0465611	0.0424802	0.0200552	0.871643	2.32531	2.02684	26.5487	RchiOBHm_Chr3g0465611	3
RCHIOBHM_Chr3g0466201	0.00332617	0.00112207	0.823601	3.25798	2.68328	19.2182	protein SRG1(LOC112193636)	3,	GO:0032259~methylation,		GO:0008168~methyltransferase activity,GO:0046872~metal ion binding,GO:0102805~codeine O-demethylase activity,	IPR005123:Oxoglu/Fe-dep_dioxygenase,IPR026992:DIOX_N,IPR027443:IPNS-like_sf,IPR044861:IPNS-like_FE2OG_OXY,
RCHIOBHM_Chr3g0469241	0.00190866	0.000611938	0.393207	3.42627	1.34723	28.2367		3
RCHIOBHM_Chr3g0469251	0.0072756	0.00265305	0.344692	3.00532	1.03591	32.7847		3
RCHIOBHM_Chr3g0469371	0.0117965	0.00457174	1.33482	2.83576	3.78523	5.45674	NAC transcription factor 29(LOC112193429)	3,	GO:0006355~regulation of DNA-templated transcription,		GO:0003677~DNA binding,	IPR003441:NAC-dom,IPR036093:NAC_dom_sf,
RCHIOBHM_Chr3g0469481	2.19E-28	1.67E-30	0.185001	11.4796	2.12374	161.997	serine/threonine-protein kinase-like protein CCR1(LOC112192911)	3,	GO:0006468~protein phosphorylation,GO:0016310~phosphorylation,	GO:0016020~membrane,	GO:0004672~protein kinase activity,GO:0004674~protein serine/threonine kinase activity,GO:0005524~ATP binding,GO:0042803~protein homodimerization activity,	IPR000719:Prot_kinase_dom,IPR001245:Ser-Thr/Tyr_kinase_cat_dom,IPR008271:Ser/Thr_kinase_AS,IPR009091:RCC1/BLIP-II,IPR011009:Kinase-like_dom_sf,IPR017441:Protein_kinase_ATP_BS,IPR044815:CCR1-4,
RCHIOBHM_Chr3g0469761	0.0074103	0.00272175	0.66248	2.99753	1.9858	31.8334	RchiOBHm_Chr3g0469761	3		GO:0016020~membrane,
RCHIOBHM_Chr3g0470341	1.06E-11	6.42E-13	0.7696	7.19121	5.53435	28.6062	tryptophan N-monooxygenase CYP79A68(LOC112195419)	3,	GO:0044249~cellular biosynthetic process,		GO:0004497~monooxygenase activity,GO:0005506~iron ion binding,GO:0016705~oxidoreductase activity, acting on paired donors, with incorporation or reduction of molecular oxygen,GO:0020037~heme binding,	IPR001128:Cyt_P450,IPR002401:Cyt_P450_E_grp-I,IPR036396:Cyt_P450_sf,
RCHIOBHM_Chr3g0470781	1.35E-08	1.43E-09	1.10808	6.05241	6.70658	12.4311	uncharacterized LOC121052022(LOC121052022)	3,		GO:0016020~membrane,
RCHIOBHM_Chr3g0471011	3.98E-06	7.15E-07	0.785743	4.95713	3.89503	24.6147	Glycosyltransferase(RchiOBHm_Chr3g0471011)	3			GO:0035251~UDP-glucosyltransferase activity,	IPR002213:UDP_glucos_trans,IPR035595:UDP_glycos_trans_CS,
RCHIOBHM_Chr3g0471511	8.83E-05	2.17E-05	1.12258	4.24633	4.76686	44.488	GDSL esterase/lipase At5g03810(LOC112193849)	3,			GO:0004806~triglyceride lipase activity,GO:0016788~hydrolase activity, acting on ester bonds,	IPR001087:GDSL,IPR035669:SGNH_plant_lipase-like,IPR036514:SGNH_hydro_sf,
RCHIOBHM_Chr3g0473931	1.23E-05	2.48E-06	0.864737	4.70952	4.0725	19.0565	laccase-15(LOC112193654)	3,	GO:0046274~lignin catabolic process,	GO:0048046~apoplast,	GO:0005507~copper ion binding,GO:0052716~hydroquinone:oxygen oxidoreductase activity,	IPR001117:Cu-oxidase_2nd,IPR002355:Cu_oxidase_Cu_BS,IPR008972:Cupredoxin,IPR011706:Cu-oxidase_C,IPR011707:Cu-oxidase-like_N,IPR017761:Laccase,IPR033138:Cu_oxidase_CS,IPR034285:CuRO_2_LCC,IPR034288:CuRO_1_LCC,IPR034289:CuRO_3_LCC,IPR045087:Cu-oxidase_fam,
RCHIOBHM_Chr3g0474321	8.03E-06	1.57E-06	1.25222	4.80209	6.01326	12.6112	Putative UDP-glucuronosyl/UDP-glucosyltransferase(RchiOBHm_Chr3g0474321)	3			GO:0016740~transferase activity,
RCHIOBHM_Chr3g0475301	0.00191728	0.000615264	0.401531	3.42479	1.37516	50.0502	transcription repressor OFP6(LOC112195072)	3,	GO:0045892~negative regulation of DNA-templated transcription,	GO:0005634~nucleus,		IPR006458:Ovate_C,IPR038933:Ovate,
RCHIOBHM_Chr3g0475461	1.95E-21	3.43E-23	0.302713	9.91931	3.0027	64.1209	RchiOBHm_Chr3g0475461	3		GO:0016020~membrane,
RCHIOBHM_Chr3g0475491	1.34E-08	1.41E-09	1.16248	6.05377	7.03738	13.8084	RchiOBHm_Chr3g0475491	3		GO:0016020~membrane,
RCHIOBHM_Chr3g0476031	2.17E-09	1.99E-10	0.256673	6.36206	1.63297	75.3517	Putative ribonuclease H-like domain-containing protein(RchiOBHm_Chr3g0476031)	3			GO:0003676~nucleic acid binding,GO:0004523~RNA-DNA hybrid ribonuclease activity,	IPR002156:RNaseH_domain,IPR012337:RNaseH-like_sf,IPR036397:RNaseH_sf,IPR044730:RNase_H-like_dom_plant,
RCHIOBHM_Chr3g0476211	0.000825066	0.000247156	1.35473	3.66519	4.96535	9.10894	protein FAR1-RELATED SEQUENCE 5(LOC112194297)	3,	GO:0006355~regulation of DNA-templated transcription,	GO:0005634~nucleus,	GO:0008270~zinc ion binding,	IPR004330:FAR1_DNA_bnd_dom,IPR006564:Znf_PMZ,IPR007527:Znf_SWIM,IPR018289:MULE_transposase_dom,IPR031052:FHY3/FAR1,
RCHIOBHM_Chr3g0480281	1.68E-29	1.13E-31	0.136825	11.7101	1.60223	275.428	F-box/kelch-repeat protein At3g06240(LOC112191713)	3,			GO:0005515~protein binding,	IPR001810:F-box_dom,IPR013187:F-box-assoc_dom_typ3,IPR017451:F-box-assoc_interact_dom,IPR036047:F-box-like_dom_sf,
RCHIOBHM_Chr3g0480741	0.000115749	2.91E-05	0.634642	4.1804	2.65306	13.6259	RchiOBHm_Chr3g0480741	3		GO:0016020~membrane,
RCHIOBHM_Chr3g0482211	1.90E-07	2.58E-08	0.359256	5.56756	2.00018	31.3774		3
RCHIOBHM_Chr3g0483921	1.01E-12	4.95E-14	0.871955	7.53324	6.56865	38.4068	fatty acyl-CoA reductase 3(LOC112191699)	3,	GO:0010345~suberin biosynthetic process,GO:0035336~long-chain fatty-acyl-CoA metabolic process,	GO:0043231~intracellular membrane-bounded organelle,	GO:0080019~alcohol-forming very long-chain fatty acyl-CoA reductase activity,GO:0102965~alcohol-forming long-chain fatty acyl-CoA reductase activity,	IPR013120:Far_NAD-bd,IPR026055:FAR,IPR036291:NAD(P)-bd_dom_sf,	rcn00073:Cutin, suberine and wax biosynthesis,rcn04146:Peroxisome,
RCHIOBHM_Chr3g0484791	0.000348094	9.58E-05	0.74949	3.90109	2.92383	19.0313		3
RCHIOBHM_Chr3g0486691	0.0347944	0.0157933	1.36917	2.41366	3.30471	15.1913		3
RCHIOBHM_Chr3g0486931	0.00479539	0.00167609	1.09149	3.14233	3.42981	6.52184	RchiOBHm_Chr3g0486931	3
RCHIOBHM_Chr3g0486961	0.00374126	0.00127638	0.585006	3.22124	1.88444	25.089	uncharacterized LOC112179849(LOC112179849)	7,				IPR004252:Probable_transposase_24,
RCHIOBHM_Chr3g0487251	5.86E-05	1.38E-05	1.5183	4.34624	6.59891	7.991	Putative H(+)-transporting two-sector ATPase(RchiOBHm_Chr3g0487251)	3			GO:0016787~hydrolase activity,
RCHIOBHM_Chr3g0487451	0.000219498	5.78E-05	1.20374	4.02159	4.84095	7.71712		3
RCHIOBHM_Chr3g0488191	4.46E-11	3.02E-12	0.664381	6.97672	4.6352	18.6082	RING-type E3 ubiquitin transferase(RchiOBHm_Chr3g0488191)	3	GO:0016567~protein ubiquitination,	GO:0005737~cytoplasm,	GO:0046872~metal ion binding,GO:0061630~ubiquitin protein ligase activity,	IPR001841:Znf_RING,IPR013083:Znf_RING/FYVE/PHD,
RCHIOBHM_Chr3g0488541	1.12E-11	6.86E-13	0.151475	7.18212	1.08792	151.692	F-box protein CPR1(LOC112195276)	3,			GO:0005515~protein binding,	IPR001810:F-box_dom,IPR017451:F-box-assoc_interact_dom,IPR036047:F-box-like_dom_sf,
RCHIOBHM_Chr3g0488961	1.31E-10	9.51E-12	0.668809	6.81379	4.55712	28.736		3
RCHIOBHM_Chr3g0490271	4.23E-10	3.49E-11	0.558327	6.62425	3.6985	80.7153	GDSL esterase/lipase At5g37690(LOC112193785)	3,	GO:0016042~lipid catabolic process,		GO:0004806~triglyceride lipase activity,GO:0016788~hydrolase activity, acting on ester bonds,	IPR001087:GDSL,IPR035669:SGNH_plant_lipase-like,IPR036514:SGNH_hydro_sf,
RCHIOBHM_Chr3g0492291	0.000651372	0.000190286	0.712405	3.73158	2.65839	20.9571		3
RCHIOBHM_Chr3g0492691	0.0127397	0.00499202	1.43455	2.80755	4.02757	12.3014	Potassium channel domain-containing protein(RchiOBHm_Chr3g0492691)	3		GO:0016020~membrane,
RCHIOBHM_Chr3g0493221	0.0379039	0.0175164	0.808845	2.37569	1.92156	18.9112	probable protein S-acyltransferase 4(LOC112194741)	3,	GO:0006612~protein targeting to membrane,GO:0018230~peptidyl-L-cysteine S-palmitoylation,	GO:0005783~endoplasmic reticulum,GO:0005794~Golgi apparatus,GO:0016020~membrane,	GO:0019706~protein-cysteine S-palmitoyltransferase activity,	IPR001594:Palmitoyltrfase_DHHC,
RCHIOBHM_Chr3g0494181	0.000801622	0.000238415	0.461346	3.67439	1.69517	19.5468	uncharacterized LOC121052026(LOC121052026)	3,	GO:0006508~proteolysis,		GO:0008234~cysteine-type peptidase activity,	IPR038765:Papain-like_cys_pep_sf,
RCHIOBHM_Chr3g0494231	0.000115749	2.91E-05	1.29238	4.18035	5.4026	9.89774		3
RCHIOBHM_Chr3g0494611	3.87E-05	8.71E-06	0.296308	4.44683	1.31763	109.794		3
RCHIOBHM_Chr3g0496331	0.00166201	0.000525403	1.00575	3.46746	3.48741	9.7711	Putative transcription factor/ chromatin remodeling BED-type(Zn) family(RchiOBHm_Chr3g0496331)	3			GO:0003677~DNA binding,GO:0046872~metal ion binding,	IPR003656:Znf_BED,IPR012337:RNaseH-like_sf,
RCHIOBHM_Chr3g0496931	0.00407007	0.0014017	0.512452	3.1943	1.63693	19.7864		3
RCHIOBHM_Chr3g0497311	4.34E-05	9.95E-06	1.22341	4.41832	5.4054	12.4715		3
RCHIOBHM_Chr4g0387521	0.025608	0.0111123	0.763585	2.53915	1.93885	6.1256		4
RCHIOBHM_Chr4g0388111	2.51E-10	1.97E-11	1.08097	6.70813	7.25125	21.0609	E3 ubiquitin-protein ligase MPSR1(LOC112198631)	4,		GO:0005737~cytoplasm,	GO:0004839~ubiquitin activating enzyme activity,GO:0046872~metal ion binding,GO:0061630~ubiquitin protein ligase activity,	IPR001841:Znf_RING,IPR013083:Znf_RING/FYVE/PHD,
RCHIOBHM_Chr4g0389961	0.03046	0.0135398	1.16671	2.46925	2.8809	16.0177	protein SIEVE ELEMENT OCCLUSION B(LOC112198376)	4,	GO:0010088~phloem development,			IPR027942:SEO_N,IPR027944:SEO_C,IPR039299:SEOA,
RCHIOBHM_Chr4g0391001	1.01E-05	2.01E-06	1.19336	4.75193	5.67074	12.4941	Proteinase inhibitor I13, potato inhibitor I(RchiOBHm_Chr4g0391001)	4	GO:0009611~response to wounding,		GO:0004867~serine-type endopeptidase inhibitor activity,	IPR000864:Prot_inh_pot1,IPR036354:Prot_inh_pot1_sf,
RCHIOBHM_Chr4g0391881	0.000239949	6.34E-05	1.3905	3.99977	5.56169	6.41892	RchiOBHm_Chr4g0391881	4		GO:0016020~membrane,
RCHIOBHM_Chr4g0391901	7.88E-10	6.73E-11	0.572635	6.52647	3.73729	24.0743	Putative transposase, Ptta/En/Spm, plant(RchiOBHm_Chr4g0391901)	4				IPR004252:Probable_transposase_24,
RCHIOBHM_Chr4g0393811	5.52E-10	4.63E-11	0.552924	6.5823	3.63951	70.8517	RchiOBHm_Chr4g0393811	4		GO:0016020~membrane,
RCHIOBHM_Chr4g0393881	8.16E-10	7.02E-11	0.250743	6.52029	1.63492	55.8338		4
RCHIOBHM_Chr4g0394181	0.00220479	0.000713999	0.888409	3.38415	3.00651	9.37709	RchiOBHm_Chr4g0394181	4		GO:0016020~membrane,
RCHIOBHM_Chr4g0395181	1.66E-11	1.05E-12	0.383926	7.12344	2.73488	94.2047	probable inactive histone-lysine N-methyltransferase SUVR1(LOC112198794)	4,	GO:0032259~methylation,	GO:0005634~nucleus,GO:0005694~chromosome,	GO:0005515~protein binding,GO:0008270~zinc ion binding,GO:0042054~histone methyltransferase activity,	IPR001214:SET_dom,IPR003616:Post-SET_dom,IPR007728:Pre-SET_dom,IPR018848:WIYLD_domain,IPR025776:SUVR4/1/2,IPR043017:WIYLD_dom_sf,IPR046341:SET_dom_sf,
RCHIOBHM_Chr4g0395241	0.0243669	0.0104593	1.22383	2.56026	3.13334	13.2129		4
RCHIOBHM_Chr4g0395501	0.0354786	0.0161977	0.532809	2.40443	1.2811	35.7742	uncharacterized LOC112200233(LOC112200233)	4,	GO:0006952~defense response,			IPR000008:C2_dom,IPR035892:C2_domain_sf,IPR044750:C2_SRC2/BAP,
RCHIOBHM_Chr4g0396331	0.044355	0.0210315	0.899363	2.30742	2.07521	9.57551		4
RCHIOBHM_Chr4g0396841	0.00697895	0.00253668	0.889826	3.01893	2.68632	14.8629	S-protein homolog 5(LOC112196274)	4,	GO:0060320~rejection of self pollen,	GO:0005576~extracellular region,		IPR010264:Self-incomp_S1,
RCHIOBHM_Chr4g0396901	6.96E-07	1.04E-07	1.37404	5.31893	7.30845	11.6523	LRR receptor-like serine/threonine-protein kinase RGI1(LOC112196563)	4,	GO:0006468~protein phosphorylation,GO:0016310~phosphorylation,	GO:0016020~membrane,	GO:0004672~protein kinase activity,GO:0004674~protein serine/threonine kinase activity,GO:0005515~protein binding,GO:0005524~ATP binding,	IPR000719:Prot_kinase_dom,IPR001245:Ser-Thr/Tyr_kinase_cat_dom,IPR001611:Leu-rich_rpt,IPR003591:Leu-rich_rpt_typical-subtyp,IPR008271:Ser/Thr_kinase_AS,IPR011009:Kinase-like_dom_sf,IPR013210:LRR_N_plant-typ,IPR017441:Protein_kinase_ATP_BS,IPR032675:LRR_dom_sf,
RCHIOBHM_Chr4g0397501	0.000317869	8.67E-05	1.6321	3.92508	6.40613	7.76493		4
RCHIOBHM_Chr4g0397891	0.00160011	0.000503615	1.57303	3.47883	5.47231	7.95742	RchiOBHm_Chr4g0397891	4
RCHIOBHM_Chr4g0398181	0.04112	0.0191958	0.494081	2.34171	1.15699	14.6163		4
RCHIOBHM_Chr4g0398961	1.87E-12	9.82E-14	0.738422	7.44329	5.49629	24.2875	RchiOBHm_Chr4g0398961	4
RCHIOBHM_Chr4g0399981	1.26E-06	2.03E-07	0.562235	5.19688	2.92187	50.3201	polyketide synthase 5(LOC112200102)	4,	GO:0030639~polyketide biosynthetic process,		GO:0016210~naringenin-chalcone synthase activity,GO:0016747~acyltransferase activity, transferring groups other than amino-acyl groups,GO:0102128~chalcone synthase activity,	IPR001099:Chalcone/stilbene_synt_N,IPR011141:Polyketide_synthase_type-III,IPR012328:Chalcone/stilbene_synt_C,IPR016039:Thiolase-like,IPR018088:Chalcone/stilbene_synthase_AS,	rcn00941:Flavonoid biosynthesis,rcn00960:Tropane, piperidine and pyridine alkaloid biosynthesis,rcn01100:Metabolic pathways,rcn01110:Biosynthesis of secondary metabolites,rcn04712:Circadian rhythm - plant,
RCHIOBHM_Chr4g0400051	0.000754318	0.000223239	0.400537	3.69115	1.47844	29.2172	protein trichome birefringence-like 43(LOC121052896)	4,		GO:0005794~Golgi apparatus,	GO:0016413~O-acetyltransferase activity,	IPR025846:TBL_N,IPR026057:TBL_C,IPR029962:TBL,
RCHIOBHM_Chr4g0402601	0.0275448	0.0120822	0.488409	2.50973	1.22578	101.572	receptor kinase-like protein Xa21(LOC112200626)	4,	GO:0006468~protein phosphorylation,	GO:0005886~plasma membrane,GO:0016020~membrane,	GO:0004672~protein kinase activity,GO:0005515~protein binding,GO:0005524~ATP binding,	IPR000719:Prot_kinase_dom,IPR001611:Leu-rich_rpt,IPR003591:Leu-rich_rpt_typical-subtyp,IPR008271:Ser/Thr_kinase_AS,IPR011009:Kinase-like_dom_sf,IPR013210:LRR_N_plant-typ,IPR032675:LRR_dom_sf,
RCHIOBHM_Chr4g0403811	0.0155752	0.00626483	1.40567	2.73359	3.84252	6.44319	uncharacterized LOC112200977(LOC112200977)	4,
RCHIOBHM_Chr4g0403821	7.60E-08	9.39E-09	0.967353	5.74139	5.55395	24.9472	uncharacterized LOC112199012(LOC112199012)	4,				IPR004242:Transposase_21,IPR025312:DUF4216,IPR025452:DUF4218,
RCHIOBHM_Chr4g0404241	4.74E-06	8.69E-07	0.780514	4.91911	3.83944	13.7047		4
RCHIOBHM_Chr4g0405461	0.00010386	2.59E-05	0.660507	4.20691	2.77869	29.0985	RchiOBHm_Chr4g0405461	4
RCHIOBHM_Chr4g0405471	2.30E-07	3.16E-08	0.807362	5.53216	4.46646	14.3351		4
RCHIOBHM_Chr4g0406411	8.59E-08	1.08E-08	0.601609	5.71701	3.43941	15.2592		4
RCHIOBHM_Chr4g0407191	1.06E-06	1.68E-07	0.594354	5.2317	3.10948	28.3171	Putative reverse transcriptase zinc-binding domain-containing protein(RchiOBHm_Chr4g0407191)	4			GO:0003964~RNA-directed DNA polymerase activity,
RCHIOBHM_Chr4g0407241	0.00241596	0.000785934	0.98189	3.3577	3.29689	11.7347	RchiOBHm_Chr4g0407241	4		GO:0016020~membrane,
RCHIOBHM_Chr4g0407601	0.0154885	0.00622541	1.00784	2.73567	2.75712	19.4845	flavanone 3-dioxygenase 2(LOC112200079)	4,			GO:0045486~naringenin 3-dioxygenase activity,GO:0046872~metal ion binding,	IPR005123:Oxoglu/Fe-dep_dioxygenase,IPR026992:DIOX_N,IPR027443:IPNS-like_sf,IPR044861:IPNS-like_FE2OG_OXY,
RCHIOBHM_Chr4g0407831	7.35E-09	7.35E-10	0.534232	6.1583	3.28996	31.538	uncharacterized LOC121053004(LOC121053004)	4,	GO:0030322~stabilization of membrane potential,GO:0071805~potassium ion transmembrane transport,	GO:0009705~plant-type vacuole membrane,GO:0016020~membrane,	GO:0015271~outward rectifier potassium channel activity,GO:0022841~potassium ion leak channel activity,	IPR003280:2pore_dom_K_chnl,IPR013099:K_chnl_dom,
RCHIOBHM_Chr4g0408031	4.38E-08	5.14E-09	0.356841	5.84269	2.08491	25.131		4
RCHIOBHM_Chr4g0408641	1.99E-12	1.06E-13	0.478663	7.43365	3.55821	32.1667	Putative non-specific serine/threonine protein kinase(RchiOBHm_Chr4g0408641)	4	GO:0016310~phosphorylation,	GO:0016020~membrane,	GO:0004674~protein serine/threonine kinase activity,	IPR011009:Kinase-like_dom_sf,
RCHIOBHM_Chr4g0408651	0.02608	0.0113325	1.0066	2.53228	2.54899	13.5351	probable LRR receptor-like serine/threonine-protein kinase At3g47570(LOC112199114)	4,	GO:0006468~protein phosphorylation,GO:0016310~phosphorylation,	GO:0016020~membrane,	GO:0004672~protein kinase activity,GO:0004674~protein serine/threonine kinase activity,GO:0005515~protein binding,GO:0005524~ATP binding,	IPR000719:Prot_kinase_dom,IPR001611:Leu-rich_rpt,IPR008271:Ser/Thr_kinase_AS,IPR011009:Kinase-like_dom_sf,IPR017441:Protein_kinase_ATP_BS,IPR032675:LRR_dom_sf,
RCHIOBHM_Chr4g0409251	0.00162085	0.000511096	0.837222	3.47487	2.90924	28.2781	F-box protein At3g07870(LOC112195771)	4,			GO:0005515~protein binding,	IPR001810:F-box_dom,IPR017451:F-box-assoc_interact_dom,IPR036047:F-box-like_dom_sf,
RCHIOBHM_Chr4g0409261	1.95E-06	3.29E-07	0.611229	5.10628	3.12111	46.6533	probable 2-oxoglutarate-dependent dioxygenase AOP1(LOC112198387)	4,			GO:0045486~naringenin 3-dioxygenase activity,GO:0046872~metal ion binding,GO:0051213~dioxygenase activity,	IPR005123:Oxoglu/Fe-dep_dioxygenase,IPR026992:DIOX_N,IPR027443:IPNS-like_sf,IPR044861:IPNS-like_FE2OG_OXY,
RCHIOBHM_Chr4g0409291	5.14E-05	1.19E-05	0.878714	4.37938	3.84823	15.0839	uncharacterized protein At2g29880-like(LOC112177606)	7,				IPR024752:Myb/SANT-like_dom,
RCHIOBHM_Chr4g0410431	7.46E-06	1.45E-06	0.968285	4.81764	4.66485	8.54668		4
RCHIOBHM_Chr4g0410711	0.00317131	0.00106145	0.667853	3.27371	2.18636	23.2645	RchiOBHm_Chr4g0410711	4
RCHIOBHM_Chr4g0410751	0.000336459	9.22E-05	0.417822	3.91034	1.63383	55.9982	RchiOBHm_Chr4g0410751	4	GO:0006281~DNA repair,	GO:0005634~nucleus,	GO:0008094~ATP-dependent activity, acting on DNA,
RCHIOBHM_Chr4g0410771	3.36E-16	1.04E-17	0.162915	8.56973	1.39614	253.725	voltage-gated hydrogen channel 1(LOC112196188)	4,	GO:1902600~proton transmembrane transport,	GO:0005886~plasma membrane,	GO:0030171~voltage-gated proton channel activity,	IPR027359:Volt_channel_dom_sf,IPR031846:Hvcn1,
RCHIOBHM_Chr4g0412631	3.35E-22	5.22E-24	0.191631	10.1056	1.93654	111.162	F-box protein At3g07870(LOC112200864)	4,			GO:0005515~protein binding,	IPR001810:F-box_dom,IPR005174:DUF295,IPR017451:F-box-assoc_interact_dom,IPR036047:F-box-like_dom_sf,
RCHIOBHM_Chr4g0413271	0.027917	0.01227	0.733547	2.50428	1.83701	24.815	F-box protein At3g07870(LOC112199225)	4,			GO:0005515~protein binding,	IPR006527:F-box-assoc_dom_typ1,IPR017451:F-box-assoc_interact_dom,IPR036047:F-box-like_dom_sf,
RCHIOBHM_Chr4g0414121	8.40E-14	3.53E-15	0.285482	7.87068	2.24694	96.6969	pentatricopeptide repeat-containing protein At1g62720(LOC112200049)	4,			GO:0005515~protein binding,	IPR002885:Pentatricopeptide_rpt,IPR011990:TPR-like_helical_dom_sf,
RCHIOBHM_Chr4g0414591	0.000501662	0.000142133	0.846923	3.80443	3.22206	9.69854	V-type proton ATPase 16 kDa proteolipid subunit(LOC112199749)	4,	GO:1902600~proton transmembrane transport,	GO:0005774~vacuolar membrane,GO:0033179~proton-transporting V-type ATPase, V0 domain,	GO:0046961~proton-transporting ATPase activity, rotational mechanism,	IPR000245:ATPase_proteolipid_csu,IPR002379:ATPase_proteolipid_c-like_dom,IPR011555:ATPase_proteolipid_su_C_euk,IPR035921:F/V-ATP_Csub_sf,	rcn00190:Oxidative phosphorylation,rcn01100:Metabolic pathways,rcn04145:Phagosome,
RCHIOBHM_Chr4g0414731	1.86E-15	6.22E-17	0.358435	8.36095	2.99686	41.5788	small ubiquitin-related modifier 1(LOC112196525)	4,	GO:0016925~protein sumoylation,	GO:0005634~nucleus,	GO:0031386~protein tag activity,GO:0044389~ubiquitin-like protein ligase binding,	IPR000626:Ubiquitin-like_dom,IPR022617:Rad60/SUMO-like_dom,IPR029071:Ubiquitin-like_domsf,
RCHIOBHM_Chr4g0414871	6.40E-05	1.52E-05	0.662833	4.32537	2.867	18.7092	RchiOBHm_Chr4g0414871	4		GO:0016020~membrane,
RCHIOBHM_Chr4g0415511	5.28E-20	1.09E-21	0.328026	9.56838	3.13867	98.8426	vicilin Jug r 2.0101-like(LOC112199299)	4,				IPR006045:Cupin_1,IPR011051:RmlC_Cupin_sf,IPR014710:RmlC-like_jellyroll,
RCHIOBHM_Chr4g0416081	0.0275377	0.0120631	0.565743	2.51029	1.42018	13.3238	RchiOBHm_Chr4g0416081	4
RCHIOBHM_Chr4g0417141	0.00115071	0.0003517	0.992777	3.5739	3.54809	20.8918	geraniol 8-hydroxylase(LOC112199338)	4,			GO:0004497~monooxygenase activity,GO:0005506~iron ion binding,GO:0016705~oxidoreductase activity, acting on paired donors, with incorporation or reduction of molecular oxygen,GO:0020037~heme binding,GO:0102811~geraniol 10-hydroxylase activity,	IPR001128:Cyt_P450,IPR002401:Cyt_P450_E_grp-I,IPR017972:Cyt_P450_CS,IPR036396:Cyt_P450_sf,
RCHIOBHM_Chr4g0417871	1.49E-09	1.31E-10	0.802018	6.42573	5.15356	26.0418	probable aquaporin NIP7-1(LOC112196529)	4,	GO:0055085~transmembrane transport,	GO:0016020~membrane,	GO:0015267~channel activity,	IPR000425:MIP,IPR022357:MIP_CS,IPR023271:Aquaporin-like,IPR034294:Aquaporin_transptr,
RCHIOBHM_Chr4g0418141	9.29E-12	5.56E-13	1.04854	7.21078	7.56078	16.4969		4
RCHIOBHM_Chr4g0419151	6.94E-05	1.67E-05	0.504209	4.30437	2.1703	38.3531	Putative proton-dependent oligopeptide transporter family, major facilitator superfamily(RchiOBHm_Chr4g0419151)	4	GO:0010167~response to nitrate,	GO:0016020~membrane,	GO:0015112~nitrate transmembrane transporter activity,	IPR000109:POT_fam,IPR020846:MFS_dom,IPR036259:MFS_trans_sf,
RCHIOBHM_Chr4g0419161	4.29E-06	7.79E-07	0.207961	4.94055	1.02744	118.633	Putative nitrate-transporting ATPase(RchiOBHm_Chr4g0419161)	4	GO:0010167~response to nitrate,	GO:0016020~membrane,	GO:0015112~nitrate transmembrane transporter activity,GO:0016787~hydrolase activity,	IPR000109:POT_fam,IPR036259:MFS_trans_sf,
RCHIOBHM_Chr4g0419601	5.46E-06	1.01E-06	0.590393	4.88952	2.88674	25.8888		4
RCHIOBHM_Chr4g0419921	5.19E-12	2.88E-13	0.246756	7.29989	1.80129	92.6562	pentatricopeptide repeat-containing protein At1g63130, mitochondrial-like(LOC121052856)	4,			GO:0005515~protein binding,	IPR002885:Pentatricopeptide_rpt,IPR011990:TPR-like_helical_dom_sf,
RCHIOBHM_Chr4g0419951	1.83E-19	3.98E-21	0.50194	9.43326	4.73493	38.8549	labd-13Z-ene-9,15,16-triol synthase, chloroplastic(LOC112199401)	4,		GO:0016020~membrane,	GO:0004497~monooxygenase activity,GO:0005506~iron ion binding,GO:0016705~oxidoreductase activity, acting on paired donors, with incorporation or reduction of molecular oxygen,GO:0020037~heme binding,	IPR001128:Cyt_P450,IPR002401:Cyt_P450_E_grp-I,IPR017972:Cyt_P450_CS,IPR036396:Cyt_P450_sf,
RCHIOBHM_Chr4g0420051	9.21E-20	1.92E-21	0.726256	9.50927	6.90616	45.7889	labd-13Z-ene-9,15,16-triol synthase, chloroplastic(LOC112199409)	4,		GO:0016020~membrane,	GO:0004497~monooxygenase activity,GO:0005506~iron ion binding,GO:0016705~oxidoreductase activity, acting on paired donors, with incorporation or reduction of molecular oxygen,GO:0020037~heme binding,	IPR001128:Cyt_P450,IPR002401:Cyt_P450_E_grp-I,IPR017972:Cyt_P450_CS,IPR036396:Cyt_P450_sf,
RCHIOBHM_Chr4g0420781	9.15E-05	2.25E-05	1.05273	4.23813	4.46163	12.2787	Putative adenosylmethionine decarboxylase(RchiOBHm_Chr4g0420781)	4	GO:0008295~spermidine biosynthetic process,	GO:0016020~membrane,	GO:0004014~adenosylmethionine decarboxylase activity,	IPR016067:S-AdoMet_deCO2ase_core,IPR048283:AdoMetDC-like,
RCHIOBHM_Chr4g0421621	0.00488445	0.00171371	0.502624	3.13582	1.57614	50.198	cell division cycle protein 48 homolog(LOC112197556)	4,	GO:0030970~retrograde protein transport, ER to cytosol,GO:0051228~mitotic spindle disassembly,GO:0097352~autophagosome maturation,	GO:0005634~nucleus,GO:0005829~cytosol,GO:0034098~VCP-NPL4-UFD1 AAA ATPase complex,	GO:0005524~ATP binding,GO:0016887~ATP hydrolysis activity,GO:0031593~polyubiquitin modification-dependent protein binding,	IPR003593:AAA+_ATPase,IPR003959:ATPase_AAA_core,IPR003960:ATPase_AAA_CS,IPR027417:P-loop_NTPase,IPR041569:AAA_lid_3,	rcn04141:Protein processing in endoplasmic reticulum,
RCHIOBHM_Chr4g0421691	4.82E-08	5.73E-09	0.391848	5.82441	2.28228	62.4828	protein SRG1(LOC112198026)	4,	GO:0032259~methylation,		GO:0008168~methyltransferase activity,GO:0046872~metal ion binding,GO:0102805~codeine O-demethylase activity,	IPR005123:Oxoglu/Fe-dep_dioxygenase,IPR026992:DIOX_N,IPR027443:IPNS-like_sf,IPR044861:IPNS-like_FE2OG_OXY,
RCHIOBHM_Chr4g0422051	1.10E-06	1.74E-07	0.273655	5.22551	1.42998	33.1768	V-SNARE coiled-coil homology domain-containing protein(RchiOBHm_Chr4g0422051)	4	GO:0016192~vesicle-mediated transport,	GO:0005737~cytoplasm,GO:0016020~membrane,GO:0043231~intracellular membrane-bounded organelle,		IPR001388:Synaptobrevin-like,IPR042855:V_SNARE_CC,
RCHIOBHM_Chr4g0422921	0.0323837	0.0144994	1.08317	2.44465	2.64797	6.25897		4
RCHIOBHM_Chr4g0423041	6.70E-08	8.24E-09	0.469504	5.76348	2.70598	29.0707	bidirectional sugar transporter SWEET17(LOC112200151)	4,	GO:0008643~carbohydrate transport,	GO:0005886~plasma membrane,GO:0016020~membrane,	GO:0051119~sugar transmembrane transporter activity,	IPR004316:SWEET_rpt,IPR047664:SWEET,
RCHIOBHM_Chr4g0423171	1.34E-17	3.42E-19	0.180865	8.95428	1.61952	313.242	protein GAMETE EXPRESSED 2(LOC112199985)	4,	GO:0030036~actin cytoskeleton organization,GO:0048235~pollen sperm cell differentiation,	GO:0016020~membrane,	GO:0051015~actin filament binding,	IPR001298:Filamin/ABP280_rpt,IPR013783:Ig-like_fold,IPR014756:Ig_E-set,IPR017868:Filamin/ABP280_repeat-like,IPR044801:Filamin,
RCHIOBHM_Chr4g0423491	0.0377614	0.0174173	1.49138	2.37778	3.54618	10.2117	dynamin-related protein 1B(LOC112198348)	4,		GO:0005737~cytoplasm,GO:0005874~microtubule,GO:0016020~membrane,	GO:0003924~GTPase activity,GO:0005525~GTP binding,GO:0008017~microtubule binding,	IPR000375:Dynamin_stalk,IPR001401:Dynamin_GTPase,IPR022812:Dynamin,IPR027417:P-loop_NTPase,IPR030381:G_DYNAMIN_dom,IPR045063:Dynamin_N,
RCHIOBHM_Chr4g0424621	2.70E-08	3.03E-09	0.909165	5.92971	5.39108	15.9211		4
RCHIOBHM_Chr4g0424941	0.000332177	9.09E-05	0.321917	3.91369	1.25988	39.9503		4
RCHIOBHM_Chr4g0425141	0.00292019	0.000968824	0.603749	3.29943	1.99202	21.205	receptor-like protein kinase ANXUR1(LOC112200327)	4,	GO:0006468~protein phosphorylation,GO:0016310~phosphorylation,	GO:0016020~membrane,	GO:0004672~protein kinase activity,GO:0004674~protein serine/threonine kinase activity,GO:0004714~transmembrane receptor protein tyrosine kinase activity,GO:0005524~ATP binding,	IPR000719:Prot_kinase_dom,IPR001245:Ser-Thr/Tyr_kinase_cat_dom,IPR008271:Ser/Thr_kinase_AS,IPR011009:Kinase-like_dom_sf,IPR017441:Protein_kinase_ATP_BS,IPR024788:Malectin-like_Carb-bd_dom,IPR045272:ANXUR1-like,
RCHIOBHM_Chr4g0426581	1.16E-07	1.53E-08	0.465895	5.65836	2.6362	53.5895	solute carrier family 25 member 44(LOC112200790)	4,	GO:0055085~transmembrane transport,	GO:0016020~membrane,		IPR002067:Mit_carrier,IPR018108:Mitochondrial_sb/sol_carrier,IPR023395:Mt_carrier_dom_sf,
RCHIOBHM_Chr4g0427031	0.0025881	0.00084877	1.62484	3.33638	5.42109	9.44763	uncharacterized LOC112199523(LOC112199523)	4,			GO:0004843~cysteine-type deubiquitinase activity,GO:0005515~protein binding,	IPR002083:MATH/TRAF_dom,IPR008974:TRAF-like,
RCHIOBHM_Chr4g0427301	3.84E-05	8.63E-06	0.243158	4.44904	1.08182	69.4693	Putative NAD(P)-binding domain-containing protein(RchiOBHm_Chr4g0427301)	4			GO:0008641~ubiquitin-like modifier activating enzyme activity,	IPR035985:Ubiquitin-activating_enz,
RCHIOBHM_Chr4g0427311	0.000176613	4.58E-05	0.767835	4.07589	3.12961	14.8744		4
RCHIOBHM_Chr4g0427451	1.14E-07	1.48E-08	0.587248	5.66332	3.32577	11.6582		4
RCHIOBHM_Chr4g0427791	2.54E-24	3.51E-26	0.311322	10.5847	3.29524	116.511	ABC transporter B family member 11(LOC112198152)	4,	GO:0055085~transmembrane transport,	GO:0016020~membrane,	GO:0005524~ATP binding,GO:0015421~ABC-type oligopeptide transporter activity,GO:0016887~ATP hydrolysis activity,GO:0140359~ABC-type transporter activity,	IPR003439:ABC_transporter-like_ATP-bd,IPR003593:AAA+_ATPase,IPR011527:ABC1_TM_dom,IPR017871:ABC_transporter-like_CS,IPR027417:P-loop_NTPase,IPR036640:ABC1_TM_sf,IPR039421:Type_1_exporter,	rcn02010:ABC transporters,
RCHIOBHM_Chr4g0428971	3.30E-09	3.11E-10	0.511813	6.293	3.22084	26.8959		4
RCHIOBHM_Chr4g0429781	8.43E-07	1.29E-07	0.424462	5.28036	2.24131	77.3271	uncharacterized LOC112200310(LOC112200310)	4,		GO:0016020~membrane,
RCHIOBHM_Chr4g0430561	0.000173021	4.47E-05	1.13059	4.08199	4.61506	9.76375	RchiOBHm_Chr4g0430561	4
RCHIOBHM_Chr4g0430711	6.31E-07	9.36E-08	0.452759	5.33874	2.41716	49.1015		4
RCHIOBHM_Chr4g0430851	1.59E-14	6.02E-16	0.23012	8.08891	1.86142	148.402	geraniol 8-hydroxylase(LOC112196551)	4,			GO:0004497~monooxygenase activity,GO:0005506~iron ion binding,GO:0016705~oxidoreductase activity, acting on paired donors, with incorporation or reduction of molecular oxygen,GO:0020037~heme binding,GO:0102811~geraniol 10-hydroxylase activity,	IPR001128:Cyt_P450,IPR002401:Cyt_P450_E_grp-I,IPR017972:Cyt_P450_CS,IPR036396:Cyt_P450_sf,
RCHIOBHM_Chr4g0430901	3.92E-14	1.58E-15	0.396326	7.97083	3.15905	140.599	ankyrin-1(LOC112200156)	4,			GO:0005515~protein binding,	IPR002110:Ankyrin_rpt,IPR036770:Ankyrin_rpt-contain_sf,
RCHIOBHM_Chr4g0430971	7.80E-08	9.66E-09	0.180877	5.73651	1.0376	191.085	uncharacterized LOC112200558(LOC112200558)	4,			GO:0005515~protein binding,	IPR001810:F-box_dom,IPR005174:DUF295,IPR036047:F-box-like_dom_sf,
RCHIOBHM_Chr4g0431801	3.45E-16	1.07E-17	0.485571	8.5658	4.15931	43.4608	stemmadenine O-acetyltransferase(LOC112199941)	4,			GO:0050636~vinorine synthase activity,	IPR023213:CAT-like_dom_sf,	rcn00940:Phenylpropanoid biosynthesis,rcn00941:Flavonoid biosynthesis,rcn00945:Stilbenoid, diarylheptanoid and gingerol biosynthesis,rcn01100:Metabolic pathways,rcn01110:Biosynthesis of secondary metabolites,
RCHIOBHM_Chr4g0432201	0.00062332	0.00018081	0.38275	3.74442	1.43318	56.6383	very-long-chain 3-oxoacyl-CoA reductase 1(LOC112195714)	4,		GO:0005783~endoplasmic reticulum,GO:0016020~membrane,	GO:0045703~ketoreductase activity,GO:0141040~very-long-chain 3-oxoacyl-CoA reductase activity,	IPR002347:SDR_fam,IPR020904:Sc_DH/Rdtase_CS,IPR036291:NAD(P)-bd_dom_sf,	rcn00062:Fatty acid elongation,rcn01040:Biosynthesis of unsaturated fatty acids,rcn01100:Metabolic pathways,rcn01110:Biosynthesis of secondary metabolites,rcn01212:Fatty acid metabolism,
RCHIOBHM_Chr4g0433051	5.19E-07	7.54E-08	0.488222	5.37772	2.62552	17.7494	RchiOBHm_Chr4g0433051	4		GO:0016020~membrane,
RCHIOBHM_Chr4g0435101	0.0375541	0.0173106	0.797816	2.38004	1.89884	17.348	RchiOBHm_Chr4g0435101	4		GO:0016020~membrane,
RCHIOBHM_Chr4g0436111	4.81E-28	3.81E-30	0.297424	11.4081	3.39304	115.644	piriformospora indica-insensitive protein 2(LOC112200965)	4,		GO:0016020~membrane,	GO:0005515~protein binding,	IPR001611:Leu-rich_rpt,IPR032675:LRR_dom_sf,
RCHIOBHM_Chr4g0436141	9.06E-14	3.83E-15	0.238396	7.86033	1.87387	104.916	protein MIZU-KUSSEI 1(LOC112199965)	4,	GO:0010274~hydrotropism,			IPR006460:MIZ1-like_pln,
RCHIOBHM_Chr4g0436241	9.91E-14	4.25E-15	0.263634	7.8474	2.06884	80.0615		4
RCHIOBHM_Chr4g0437441	1.29E-12	6.50E-14	0.5723	7.49762	4.29089	61.8376	cytochrome P450 CYP749A22(LOC112196605)	4,		GO:0016020~membrane,	GO:0004497~monooxygenase activity,GO:0005506~iron ion binding,GO:0016705~oxidoreductase activity, acting on paired donors, with incorporation or reduction of molecular oxygen,GO:0020037~heme binding,	IPR001128:Cyt_P450,IPR002401:Cyt_P450_E_grp-I,IPR017972:Cyt_P450_CS,IPR036396:Cyt_P450_sf,
RCHIOBHM_Chr4g0437731	0.00282477	0.000933849	0.923311	3.30973	3.05591	11.3161	cytochrome P450 CYP749A22(LOC112199698)	4,		GO:0016020~membrane,	GO:0004497~monooxygenase activity,GO:0005506~iron ion binding,GO:0016705~oxidoreductase activity, acting on paired donors, with incorporation or reduction of molecular oxygen,GO:0020037~heme binding,GO:0102375~11-oxo-beta-amyrin 30-oxidase activity,	IPR001128:Cyt_P450,IPR002403:Cyt_P450_E_grp-IV,IPR017972:Cyt_P450_CS,IPR036396:Cyt_P450_sf,
RCHIOBHM_Chr4g0437781	0.00697895	0.0025352	0.861297	3.01911	2.60035	15.2763	Protein kinase domain-containing protein(RchiOBHm_Chr4g0437781)	4	GO:0016310~phosphorylation,	GO:0005886~plasma membrane,GO:0009506~plasmodesma,	GO:0004674~protein serine/threonine kinase activity,GO:0004714~transmembrane receptor protein tyrosine kinase activity,GO:0005524~ATP binding,	IPR000719:Prot_kinase_dom,IPR001245:Ser-Thr/Tyr_kinase_cat_dom,IPR008271:Ser/Thr_kinase_AS,IPR011009:Kinase-like_dom_sf,IPR017441:Protein_kinase_ATP_BS,IPR024788:Malectin-like_Carb-bd_dom,IPR045272:ANXUR1-like,
RCHIOBHM_Chr4g0437851	6.79E-12	3.97E-13	0.675429	7.2567	4.90139	35.8436	agamous-like MADS-box protein MADS2(LOC112196400)	4,	GO:0045944~positive regulation of transcription by RNA polymerase II,	GO:0005634~nucleus,	GO:0000978~RNA polymerase II cis-regulatory region sequence-specific DNA binding,GO:0000981~DNA-binding transcription factor activity, RNA polymerase II-specific,GO:0046983~protein dimerization activity,	IPR002100:TF_MADSbox,IPR002487:TF_Kbox,IPR033896:MADS_MEF2-like,IPR036879:TF_MADSbox_sf,
RCHIOBHM_Chr4g0438231	0.00117487	0.000360118	0.300728	3.56771	1.07291	88.363		4
RCHIOBHM_Chr4g0438451	0.0308127	0.0137237	0.723428	2.46442	1.78283	20.9618		4
RCHIOBHM_Chr4g0438801	0.0343841	0.0155869	1.15343	2.41845	2.7895	12.7004	uncharacterized LOC112169276(LOC112169276)	6,
RCHIOBHM_Chr4g0440231	7.96E-10	6.82E-11	0.811061	6.52452	5.29178	19.3713	E3 ubiquitin-protein ligase BIG BROTHER(LOC112199727)	4,	GO:0016567~protein ubiquitination,	GO:0005737~cytoplasm,	GO:0004839~ubiquitin activating enzyme activity,GO:0046872~metal ion binding,GO:0061630~ubiquitin protein ligase activity,	IPR001841:Znf_RING,IPR013083:Znf_RING/FYVE/PHD,
RCHIOBHM_Chr4g0440691	3.94E-05	8.90E-06	0.445429	4.44241	1.97878	31.0394	Putative DYW domain-containing protein(RchiOBHm_Chr4g0440691)	4			GO:0008270~zinc ion binding,	IPR032867:DYW_dom,IPR046849:Eplus_motif,
RCHIOBHM_Chr4g0440971	1.57E-06	2.59E-07	0.201824	5.15112	1.03962	152.09	pentatricopeptide repeat-containing protein At1g71060, mitochondrial(LOC112197741)	4,	GO:0010019~chloroplast-nucleus signaling pathway,GO:0031930~mitochondria-nucleus signaling pathway,	GO:0009507~chloroplast,	GO:0005515~protein binding,	IPR002885:Pentatricopeptide_rpt,IPR011990:TPR-like_helical_dom_sf,
RCHIOBHM_Chr4g0441011	8.81E-15	3.23E-16	0.380967	8.16426	3.11031	79.9667	Putative iron-chelate-transporting ATPase(RchiOBHm_Chr4g0441011)	4		GO:0016020~membrane,	GO:0005524~ATP binding,GO:0016887~ATP hydrolysis activity,GO:0140359~ABC-type transporter activity,	IPR003439:ABC_transporter-like_ATP-bd,IPR003593:AAA+_ATPase,IPR013525:ABC2_TM,IPR013581:PDR_assoc,IPR027417:P-loop_NTPase,IPR034003:ABCG_PDR_2,
RCHIOBHM_Chr4g0441021	2.55E-06	4.42E-07	1.45971	5.04983	7.37129	15.1333	Putative sulfate-transporting ATPase(RchiOBHm_Chr4g0441021)	4			GO:0005524~ATP binding,GO:0016887~ATP hydrolysis activity,	IPR003439:ABC_transporter-like_ATP-bd,IPR003593:AAA+_ATPase,IPR027417:P-loop_NTPase,
RCHIOBHM_Chr4g0441641	1.56E-11	9.85E-13	1.10578	7.13255	7.88704	19.7125	MLP-like protein 28(LOC112198426)	4,	GO:0006952~defense response,			IPR000916:Bet_v_I/MLP,IPR023393:START-like_dom_sf,
RCHIOBHM_Chr4g0445101	0.000549393	0.000157269	1.06235	3.7793	4.01494	13.7657		4
RCHIOBHM_Chr4g0445401	0.0118273	0.00458716	0.552477	2.83468	1.56609	23.0627	RchiOBHm_Chr4g0445401	4		GO:0016020~membrane,
RCHIOBHM_Chr4g0445991	8.81E-07	1.36E-07	0.235664	5.27024	1.24201	181.721	uncharacterized LOC112199799(LOC112199799)	4,			GO:0004386~helicase activity,GO:0005515~protein binding,GO:0005524~ATP binding,GO:0016787~hydrolase activity,	IPR011990:TPR-like_helical_dom_sf,IPR014016:UvrD-like_ATP-bd,IPR027417:P-loop_NTPase,IPR039904:TRANK1,IPR041677:DNA2/NAM7_AAA_11,IPR041679:DNA2/NAM7-like_C,IPR045529:DUF6469,IPR047187:SF1_C_Upf1,
RCHIOBHM_Chr5g0000821	9.97E-12	6.00E-13	0.337415	7.20049	2.42955	98.7338		5
RCHIOBHM_Chr5g0000911	0.00379605	0.00129842	0.775663	3.21633	2.49479	26.5094	pumilio homolog 12(LOC112201564)	5,	GO:0006417~regulation of translation,GO:0010608~post-transcriptional regulation of gene expression,	GO:0005737~cytoplasm,	GO:0003729~mRNA binding,	IPR001313:Pumilio_RNA-bd_rpt,IPR011989:ARM-like,IPR016024:ARM-type_fold,IPR033133:PUM-HD,
RCHIOBHM_Chr5g0000921	0.0255262	0.0110469	1.80485	2.54121	4.5865	6.35116		5
RCHIOBHM_Chr5g0001341	0.0285704	0.0125824	0.591652	2.49538	1.47639	17.1652		5
RCHIOBHM_Chr5g0002931	8.15E-07	1.24E-07	0.343254	5.28798	1.81512	49.2576	uncharacterized LOC112167553(LOC112167553)	5,	GO:0010150~leaf senescence,			IPR007608:Senescence_reg_S40,
RCHIOBHM_Chr5g0004361	0.00237296	0.000770549	0.414067	3.36316	1.39257	43.6644	Putative RNA-directed DNA polymerase(RchiOBHm_Chr5g0004361)	5			GO:0003676~nucleic acid binding,GO:0003964~RNA-directed DNA polymerase activity,GO:0008270~zinc ion binding,	IPR001878:Znf_CCHC,
RCHIOBHM_Chr5g0006661	4.30E-55	3.79E-58	0.262402	16.0755	4.21823	108.3	RchiOBHm_Chr5g0006661	5		GO:0016020~membrane,
RCHIOBHM_Chr5g0008851	0.00127204	0.000393265	0.474065	3.54456	1.68035	71.6758	dof zinc finger protein DOF1.4(LOC112166466)	5,	GO:0006355~regulation of DNA-templated transcription,	GO:0005634~nucleus,	GO:0003677~DNA binding,GO:0003700~DNA-binding transcription factor activity,GO:0046872~metal ion binding,	IPR003851:Znf_Dof,IPR045174:Dof,
RCHIOBHM_Chr5g0009741	6.41E-12	3.65E-13	0.827039	7.2679	6.01084	30.2599	ethylene-responsive transcription factor ERF091(LOC112201626)	5,	GO:0006355~regulation of DNA-templated transcription,GO:0009873~ethylene-activated signaling pathway,	GO:0005634~nucleus,	GO:0003677~DNA binding,GO:0003700~DNA-binding transcription factor activity,	IPR001471:AP2/ERF_dom,IPR016177:DNA-bd_dom_sf,IPR036955:AP2/ERF_dom_sf,IPR044808:ERF_plant,
RCHIOBHM_Chr5g0009771	0.0234096	0.0100003	1.37688	2.57582	3.54659	7.23076		5
RCHIOBHM_Chr5g0011141	2.49E-10	1.94E-11	0.42428	6.7104	2.84709	65.0943	non-specific serine/threonine protein kinase(RchiOBHm_Chr5g0011141)	5	GO:0016310~phosphorylation,	GO:0016020~membrane,	GO:0004674~protein serine/threonine kinase activity,GO:0005524~ATP binding,	IPR000719:Prot_kinase_dom,IPR001245:Ser-Thr/Tyr_kinase_cat_dom,IPR001611:Leu-rich_rpt,IPR003591:Leu-rich_rpt_typical-subtyp,IPR008271:Ser/Thr_kinase_AS,IPR011009:Kinase-like_dom_sf,IPR017441:Protein_kinase_ATP_BS,IPR032675:LRR_dom_sf,
RCHIOBHM_Chr5g0012731	0.0392114	0.0181781	0.97206	2.36197	2.29598	8.27227	RchiOBHm_Chr5g0012731	5
RCHIOBHM_Chr5g0012851	0.00130037	0.000403549	1.10759	3.53775	3.91838	9.91341	transcription initiation factor IIA subunit 2(LOC112201598)	5,	GO:0006367~transcription initiation at RNA polymerase II promoter,GO:0051123~RNA polymerase II preinitiation complex assembly,	GO:0005672~transcription factor TFIIA complex,	GO:0003743~translation initiation factor activity,GO:0016251~RNA polymerase II general transcription initiation factor activity,GO:0017025~TBP-class protein binding,	IPR003194:TFIIA_gsu,IPR009083:TFIIA_a-hlx,IPR009088:TFIIA_b-brl,IPR015871:TFIIA_gsu_C,IPR015872:TFIIA_gsu_N,	rcn03022:Basal transcription factors,
RCHIOBHM_Chr5g0013111	0.0477461	0.0228357	1.39488	2.27617	3.17499	6.37357	Putative farnesol dehydrogenase (NAD(+))(RchiOBHm_Chr5g0013111)	5			GO:0016491~oxidoreductase activity,
RCHIOBHM_Chr5g0013391	5.16E-07	7.46E-08	0.208802	5.37965	1.12328	125.987	glucan endo-1,3-beta-glucosidase 1(LOC112166679)	5,	GO:0008152~metabolic process,	GO:0009506~plasmodesma,GO:0098552~side of membrane,	GO:0042973~glucan endo-1,3-beta-D-glucosidase activity,	IPR012946:X8,IPR044788:X8_dom_prot,
RCHIOBHM_Chr5g0013431	4.46E-08	5.23E-09	0.551643	5.83959	3.22137	45.4812		5
RCHIOBHM_Chr5g0013841	2.09E-09	1.91E-10	0.245809	6.36851	1.56543	103.523	cytochrome P450 710A1(LOC112166774)	5,	GO:0016125~sterol metabolic process,	GO:0016020~membrane,	GO:0004497~monooxygenase activity,GO:0005506~iron ion binding,GO:0016705~oxidoreductase activity, acting on paired donors, with incorporation or reduction of molecular oxygen,GO:0020037~heme binding,	IPR001128:Cyt_P450,IPR002403:Cyt_P450_E_grp-IV,IPR017972:Cyt_P450_CS,IPR036396:Cyt_P450_sf,	rcn00100:Steroid biosynthesis,rcn01100:Metabolic pathways,rcn01110:Biosynthesis of secondary metabolites,
RCHIOBHM_Chr5g0014041	3.10E-05	6.87E-06	0.383976	4.49777	1.72704	56.193	KRR1 small subunit processome component homolog(LOC112201630)	5,	GO:0006364~rRNA processing,	GO:0005730~nucleolus,GO:0032040~small-subunit processome,	GO:0003723~RNA binding,	IPR024166:rRNA_assembly_KRR1,IPR036612:KH_dom_type_1_sf,IPR041174:KRR1-like_KH1,IPR048548:KRR1-like_KH2,
RCHIOBHM_Chr5g0015041	4.87E-32	2.82E-34	0.327602	12.2079	3.99933	100.948	phenylacetaldehyde synthase(LOC112168244)	5,	GO:0006520~amino acid metabolic process,GO:0019752~carboxylic acid metabolic process,	GO:0005737~cytoplasm,	GO:0016740~transferase activity,GO:0016831~carboxy-lyase activity,GO:0030170~pyridoxal phosphate binding,	IPR002129:PyrdxlP-dep_de-COase,IPR010977:Aromatic_deC,IPR015421:PyrdxlP-dep_Trfase_major,IPR015422:PyrdxlP-dep_Trfase_small,IPR015424:PyrdxlP-dep_Trfase,IPR021115:Pyridoxal-P_BS,	rcn00350:Tyrosine metabolism,rcn00360:Phenylalanine metabolism,rcn00380:Tryptophan metabolism,rcn00950:Isoquinoline alkaloid biosynthesis,rcn00965:Betalain biosynthesis,rcn01100:Metabolic pathways,rcn01110:Biosynthesis of secondary metabolites,
RCHIOBHM_Chr5g0016481	0.000639811	0.000186417	1.16358	3.73675	4.34798	10.2509	putative germin-like protein 2-2(LOC112167649)	5,		GO:0005618~cell wall,GO:0048046~apoplast,	GO:0030145~manganese ion binding,	IPR001929:Germin,IPR006045:Cupin_1,IPR011051:RmlC_Cupin_sf,IPR014710:RmlC-like_jellyroll,IPR019780:Germin_Mn-BS,
RCHIOBHM_Chr5g0017251	0.00104883	0.000318406	0.783881	3.59985	2.82185	23.8879	RchiOBHm_Chr5g0017251	5
RCHIOBHM_Chr5g0017551	6.60E-05	1.58E-05	1.06771	4.31765	4.60998	17.7214	Secreted protein(RchiOBHm_Chr5g0017551)	5		GO:0016020~membrane,
RCHIOBHM_Chr5g0017961	2.31E-06	3.94E-07	1.09948	5.07169	5.5762	8.75222	Putative cannabidiolic acid synthase(RchiOBHm_Chr5g0017961)	5		GO:0016020~membrane,	GO:0050660~flavin adenine dinucleotide binding,GO:0102779~cannabidiolate synthase activity,	IPR006094:Oxid_FAD_bind_N,IPR016167:FAD-bd_PCMH_sub1,IPR036318:FAD-bd_PCMH-like_sf,
RCHIOBHM_Chr5g0019801	1.54E-05	3.19E-06	0.419949	4.65846	1.95632	51.512	Putative Zinc finger, ZPR1-type(RchiOBHm_Chr5g0019801)	5			GO:0008270~zinc ion binding,	IPR004457:Znf_ZPR1,
RCHIOBHM_Chr5g0021031	3.73E-08	4.31E-09	0.817571	5.87184	4.80064	30.2817
RCHIOBHM_Chr5g0021741	0.000263829	7.03E-05	0.694093	3.97542	2.75931	41.3155	LRR receptor-like serine/threonine-protein kinase GSO1(LOC112166569)	5,	GO:0006468~protein phosphorylation,GO:0009755~hormone-mediated signaling pathway,GO:0016310~phosphorylation,	GO:0005886~plasma membrane,GO:0016020~membrane,	GO:0004672~protein kinase activity,GO:0005515~protein binding,GO:0005524~ATP binding,	IPR000719:Prot_kinase_dom,IPR001611:Leu-rich_rpt,IPR003591:Leu-rich_rpt_typical-subtyp,IPR008271:Ser/Thr_kinase_AS,IPR011009:Kinase-like_dom_sf,IPR013210:LRR_N_plant-typ,IPR017441:Protein_kinase_ATP_BS,IPR032675:LRR_dom_sf,
RCHIOBHM_Chr5g0022961	0.000234353	6.19E-05	0.872351	4.00561	3.4943	16.3142		5
RCHIOBHM_Chr5g0023431	0.0356764	0.0163194	0.935162	2.40169	2.24597	11.9421	Putative ent-kaurene synthase(RchiOBHm_Chr5g0023431)	5	GO:0009686~gibberellin biosynthetic process,	GO:0009507~chloroplast,	GO:0000287~magnesium ion binding,GO:0009899~ent-kaurene synthase activity,	IPR008930:Terpenoid_cyclase/PrenylTrfase,
RCHIOBHM_Chr5g0023441	2.94E-06	5.17E-07	0.234079	5.01981	1.17503	112.257	Putative ent-kaurene synthase(RchiOBHm_Chr5g0023441)	5	GO:0009686~gibberellin biosynthetic process,	GO:0009507~chloroplast,	GO:0000287~magnesium ion binding,GO:0009899~ent-kaurene synthase activity,	IPR001906:Terpene_synth_N,IPR005630:Terpene_synthase_metal-bd,IPR008930:Terpenoid_cyclase/PrenylTrfase,IPR008949:Isoprenoid_synthase_dom_sf,IPR036965:Terpene_synth_N_sf,
RCHIOBHM_Chr5g0023851	8.57E-07	1.32E-07	0.467808	5.27655	2.46841	66.8825	luminal-binding protein 1(LOC112167801)	5,	GO:0030968~endoplasmic reticulum unfolded protein response,GO:0034620~cellular response to unfolded protein,GO:0042026~protein refolding,GO:0051085~chaperone cofactor-dependent protein refolding,	GO:0005634~nucleus,GO:0005737~cytoplasm,GO:0005788~endoplasmic reticulum lumen,GO:0016020~membrane,GO:0034663~endoplasmic reticulum chaperone complex,	GO:0005524~ATP binding,GO:0016887~ATP hydrolysis activity,GO:0031072~heat shock protein binding,GO:0051082~unfolded protein binding,GO:0051787~misfolded protein binding,GO:0140662~ATP-dependent protein folding chaperone,	IPR013126:Hsp_70_fam,IPR029047:HSP70_peptide-bd_sf,IPR029048:HSP70_C_sf,	rcn03060:Protein export,rcn04141:Protein processing in endoplasmic reticulum,
RCHIOBHM_Chr5g0024141	6.60E-09	6.53E-10	0.382467	6.17703	2.36251	90.371	uncharacterized LOC112168050(LOC112168050)	5,			GO:0008061~chitin binding,	IPR008258:Transglycosylase_SLT_dom_1,IPR023346:Lysozyme-like_dom_sf,
RCHIOBHM_Chr5g0026511	0.037271	0.0171582	0.686159	2.3833	1.63532	15.4707	Putative RNA-directed DNA polymerase(RchiOBHm_Chr5g0026511)	5			GO:0003964~RNA-directed DNA polymerase activity,	IPR013103:RVT_2,IPR043502:DNA/RNA_pol_sf,
RCHIOBHM_Chr5g0026761	3.51E-19	7.84E-21	0.360045	9.3618	3.37066	82.8779	BAHD acyltransferase At5g47980(LOC112203398)	5,			GO:0047180~salutaridinol 7-O-acetyltransferase activity,	IPR023213:CAT-like_dom_sf,
RCHIOBHM_Chr5g0026871	2.98E-09	2.78E-10	0.699901	6.31055	4.41676	30.1283	F-box/kelch-repeat protein At3g06240-like(LOC121049165)	5,			GO:0005515~protein binding,	IPR001810:F-box_dom,IPR006527:F-box-assoc_dom_typ1,IPR017451:F-box-assoc_interact_dom,IPR036047:F-box-like_dom_sf,
RCHIOBHM_Chr5g0027801	0.0242156	0.0103872	0.567703	2.56266	1.45483	23.8111		5
RCHIOBHM_Chr5g0028081	2.37E-08	2.66E-09	1.07994	5.95153	6.4273	12.6687	stemmadenine O-acetyltransferase(LOC112166338)	5,			GO:0050636~vinorine synthase activity,	IPR023213:CAT-like_dom_sf,	rcn00940:Phenylpropanoid biosynthesis,rcn00941:Flavonoid biosynthesis,rcn00945:Stilbenoid, diarylheptanoid and gingerol biosynthesis,rcn01100:Metabolic pathways,rcn01110:Biosynthesis of secondary metabolites,
RCHIOBHM_Chr5g0028261	2.29E-13	1.03E-14	0.270109	7.73591	2.08954	115.892	F-box/LRR-repeat protein At3g26922(LOC112166449)	5,			GO:0005515~protein binding,	IPR001810:F-box_dom,IPR006566:FBD,IPR032675:LRR_dom_sf,IPR036047:F-box-like_dom_sf,
RCHIOBHM_Chr5g0028301	0.025603	0.0111027	1.18575	2.53945	3.01116	14.5817	C2 domain-containing protein At1g53590(LOC112167208)	5,		GO:0016020~membrane,	GO:0008289~lipid binding,	IPR000008:C2_dom,IPR035892:C2_domain_sf,
RCHIOBHM_Chr5g0028421	2.89E-21	5.35E-23	0.353781	9.87488	3.49355	84.2122	cullin-1(LOC112164779)	5,	GO:0006511~ubiquitin-dependent protein catabolic process,GO:0016567~protein ubiquitination,	GO:0031461~cullin-RING ubiquitin ligase complex,	GO:0031625~ubiquitin protein ligase binding,	IPR001373:Cullin_N,IPR016159:Cullin_repeat-like_dom_sf,IPR045093:Cullin,
RCHIOBHM_Chr5g0028481	1.93E-06	3.23E-07	0.25349	5.10963	1.29524	90.6988	F-box/LRR-repeat protein At4g14103(LOC112164774)	5,			GO:0005515~protein binding,	IPR001810:F-box_dom,IPR006566:FBD,IPR032675:LRR_dom_sf,IPR036047:F-box-like_dom_sf,
RCHIOBHM_Chr5g0030611	1.67E-05	3.48E-06	1.13362	4.64046	5.26053	9.32995	G patch domain and ankyrin repeat-containing protein 1 homolog(LOC112201341)	5,			GO:0003676~nucleic acid binding,	IPR000467:G_patch_dom,IPR039146:GPANK1,
RCHIOBHM_Chr5g0030651	1.24E-20	2.48E-22	0.13017	9.71999	1.26525	315.12	probable metal-nicotianamine transporter YSL7(LOC112203496)	5,		GO:0016020~membrane,	GO:0035673~oligopeptide transmembrane transporter activity,	IPR004813:OPT,IPR045035:YSL-like,
RCHIOBHM_Chr5g0031001	9.68E-17	2.87E-18	0.34109	8.71642	2.97308	47.2397	Putative golgi SNAP receptor complex, subunit 1(RchiOBHm_Chr5g0031001)	5
RCHIOBHM_Chr5g0031221	1.02E-20	1.95E-22	0.253385	9.74434	2.46907	107.631		5
RCHIOBHM_Chr5g0032301	3.17E-07	4.49E-08	0.584267	5.47036	3.19615	31.8109	UDP-glycosyltransferase 79B6(LOC112201527)	5,			GO:0008194~UDP-glycosyltransferase activity,GO:0102580~cyanidin 3-O-glucoside 2-O''-xylosyltransferase activity,	IPR002213:UDP_glucos_trans,
RCHIOBHM_Chr5g0032661	1.57E-08	1.69E-09	0.436391	6.02496	2.62924	57.3554	protein CUP-SHAPED COTYLEDON 1(LOC112168211)	5,	GO:0006355~regulation of DNA-templated transcription,		GO:0003677~DNA binding,	IPR003441:NAC-dom,IPR036093:NAC_dom_sf,
RCHIOBHM_Chr5g0033031	1.78E-05	3.75E-06	1.45473	4.62475	6.72778	7.31954	Putative transcription factor B3-Domain family(RchiOBHm_Chr5g0033031)	5			GO:0003677~DNA binding,	IPR003340:B3_DNA-bd,IPR015300:DNA-bd_pseudobarrel_sf,
RCHIOBHM_Chr5g0033051	0.00172082	0.000546156	1.43409	3.45703	4.95771	9.75191	RchiOBHm_Chr5g0033051	5	GO:0006397~mRNA processing,GO:0016554~cytidine to uridine editing,GO:0080156~mitochondrial mRNA modification,	GO:0005739~mitochondrion,		IPR037045:S8pro/Inhibitor_I9_sf,IPR039206:MORF/ORRM1/DAG-like,
RCHIOBHM_Chr5g0033321	1.10E-18	2.55E-20	0.361609	9.2364	3.33996	110.43	RchiOBHm_Chr5g0033321	5		GO:0016020~membrane,
RCHIOBHM_Chr5g0033771	0.0364222	0.0167354	1.53467	2.39247	3.67164	10.4653	uncharacterized LOC121049179(LOC121049179)	5,
RCHIOBHM_Chr5g0034271	0.00268071	0.000883077	0.376153	3.32535	1.25084	54.8489	uncharacterized LOC112203573(LOC112203573)	5,		GO:0016020~membrane,GO:0043231~intracellular membrane-bounded organelle,		IPR021319:DUF2921,
RCHIOBHM_Chr5g0034751	0.000540282	0.000154489	0.60845	3.78374	2.30222	26.269		5
RCHIOBHM_Chr5g0036891	9.74E-23	1.46E-24	0.283517	10.2298	2.90032	92.1896	indole-3-acetic acid-amido synthetase GH3.6(LOC112201882)	5,		GO:0005737~cytoplasm,	GO:0010279~indole-3-acetic acid amido synthetase activity,	IPR004993:GH3,	rcn04075:Plant hormone signal transduction,
RCHIOBHM_Chr5g0037301	0.00328556	0.00110644	1.09121	3.26196	3.55948	8.00716	RchiOBHm_Chr5g0037301	5		GO:0016020~membrane,
RCHIOBHM_Chr5g0037511	1.65E-14	6.31E-16	1.09578	8.08309	8.8573	34.7465	(3S,6E)-nerolidol synthase 1(LOC112203643)	5,			GO:0000287~magnesium ion binding,GO:0010333~terpene synthase activity,GO:0034007~S-linalool synthase activity,	IPR001906:Terpene_synth_N,IPR005630:Terpene_synthase_metal-bd,IPR008930:Terpenoid_cyclase/PrenylTrfase,IPR008949:Isoprenoid_synthase_dom_sf,IPR036965:Terpene_synth_N_sf,
RCHIOBHM_Chr5g0038351	2.09E-10	1.62E-11	0.523811	6.73643	3.52862	39.4217	uncharacterized LOC121049076(LOC121049076)	5,	GO:0010073~meristem maintenance,GO:0048507~meristem development,		GO:0008483~transaminase activity,GO:0016787~hydrolase activity,	IPR019557:AminoTfrase-like_pln_mobile,IPR044824:MAIN-like,
RCHIOBHM_Chr5g0038441	1.51E-21	2.61E-23	0.539487	9.94658	5.36605	57.7237	Putative transcription factor/ chromatin remodeling BED-type(Zn) family(RchiOBHm_Chr5g0038441)	5	GO:0009791~post-embryonic development,	GO:0005634~nucleus,	GO:0003677~DNA binding,GO:0046872~metal ion binding,GO:0046983~protein dimerization activity,	IPR003656:Znf_BED,IPR008906:HATC_C_dom,IPR012337:RNaseH-like_sf,IPR025525:hAT-like_transposase_RNase-H,
RCHIOBHM_Chr5g0038451	0.00110545	0.000336893	0.30342	3.58514	1.0878	36.9166	uncharacterized LOC121049482(LOC121049482)	5,
RCHIOBHM_Chr5g0039741	0.00383688	0.00131351	0.93113	3.21301	2.99173	15.6614		5
RCHIOBHM_Chr5g0041191	1.25E-05	2.55E-06	1.13149	4.70401	5.32256	9.29854	uncharacterized LOC112201496(LOC112201496)	5,	GO:0016925~protein sumoylation,	GO:0005634~nucleus,	GO:0031386~protein tag activity,GO:0044389~ubiquitin-like protein ligase binding,	IPR000626:Ubiquitin-like_dom,IPR022617:Rad60/SUMO-like_dom,IPR029071:Ubiquitin-like_domsf,
RCHIOBHM_Chr5g0041621	0.0337059	0.0152253	0.888113	2.42697	2.15543	14.7382	RchiOBHm_Chr5g0041621	5
RCHIOBHM_Chr5g0041981	2.11E-33	9.90E-36	0.193035	12.4776	2.40861	140.46	probable 2-oxoglutarate-dependent dioxygenase AOP1(LOC112166897)	5,		GO:0016020~membrane,	GO:0016706~2-oxoglutarate-dependent dioxygenase activity,GO:0046872~metal ion binding,GO:0051213~dioxygenase activity,	IPR005123:Oxoglu/Fe-dep_dioxygenase,IPR026992:DIOX_N,IPR027443:IPNS-like_sf,IPR044861:IPNS-like_FE2OG_OXY,
RCHIOBHM_Chr5g0042361	0.0156834	0.00632378	0.807479	2.7305	2.20482	14.0367	Putative transcription factor FAR family(RchiOBHm_Chr5g0042361)	5				IPR004330:FAR1_DNA_bnd_dom,
RCHIOBHM_Chr5g0042511	2.67E-08	3.00E-09	0.343821	5.93183	2.03948	38.0745	probable inactive receptor kinase At5g53320(LOC112167085)	5,	GO:0006468~protein phosphorylation,	GO:0016020~membrane,	GO:0004672~protein kinase activity,GO:0005515~protein binding,GO:0005524~ATP binding,	IPR000719:Prot_kinase_dom,IPR001611:Leu-rich_rpt,IPR011009:Kinase-like_dom_sf,IPR032675:LRR_dom_sf,IPR046959:PRK1-6/SRF4-like,
RCHIOBHM_Chr5g0042931	0.0296433	0.0131245	0.971361	2.48037	2.40934	7.96282	uncharacterized LOC112167338(LOC112167338)	5,	GO:0044550~secondary metabolite biosynthetic process,	GO:0005759~mitochondrial matrix,GO:0009536~plastid,	GO:0003727~single-stranded RNA binding,GO:0004521~RNA endonuclease activity,GO:0046872~metal ion binding,	IPR036388:WH-like_DNA-bd_sf,IPR036866:RibonucZ/Hydroxyglut_hydro,IPR041516:LACTB2_WH,
RCHIOBHM_Chr5g0043071	1.71E-11	1.09E-12	0.284717	7.11813	2.02665	92.4325	cytochrome P450 71D11(LOC112168213)	5,			GO:0004497~monooxygenase activity,GO:0005506~iron ion binding,GO:0016705~oxidoreductase activity, acting on paired donors, with incorporation or reduction of molecular oxygen,GO:0020037~heme binding,	IPR001128:Cyt_P450,IPR002401:Cyt_P450_E_grp-I,IPR017972:Cyt_P450_CS,IPR036396:Cyt_P450_sf,
RCHIOBHM_Chr5g0044151	0.00147054	0.000460678	0.290217	3.50264	1.01652	47.7359	subtilisin-like serine-protease S(LOC112202385)	5,	GO:0006508~proteolysis,GO:0009610~response to symbiotic fungus,	GO:0005576~extracellular region,	GO:0004252~serine-type endopeptidase activity,	IPR000209:Peptidase_S8/S53_dom,IPR003137:PA_domain,IPR010259:S8pro/Inhibitor_I9,IPR015500:Peptidase_S8_subtilisin-rel,IPR023828:Peptidase_S8_Ser-AS,IPR034197:Peptidases_S8_3,IPR036852:Peptidase_S8/S53_dom_sf,IPR037045:S8pro/Inhibitor_I9_sf,IPR041469:Subtilisin-like_FN3,IPR045051:SBT,
RCHIOBHM_Chr5g0046431	1.53E-12	7.80E-14	1.02087	7.47362	7.62962	18.4886	protein ECERIFERUM 2(LOC112195434)	3,			GO:0016747~acyltransferase activity, transferring groups other than amino-acyl groups,GO:0047172~shikimate O-hydroxycinnamoyltransferase activity,	IPR023213:CAT-like_dom_sf,
RCHIOBHM_Chr5g0046571	0.017363	0.0071063	0.545253	2.69182	1.46772	33.1794		5
RCHIOBHM_Chr5g0047121	1.63E-18	3.82E-20	0.800892	9.19299	7.3626	53.8053	secoisolariciresinol dehydrogenase(LOC112202350)	5,			GO:0016616~oxidoreductase activity, acting on the CH-OH group of donors, NAD or NADP as acceptor,	IPR002347:SDR_fam,IPR020904:Sc_DH/Rdtase_CS,IPR036291:NAD(P)-bd_dom_sf,IPR045309:ABA2-like,
RCHIOBHM_Chr5g0047131	1.78E-05	3.74E-06	0.244189	4.62514	1.12941	148.318		5
RCHIOBHM_Chr5g0049261	0.00250183	0.000818376	0.840936	3.3465	2.8142	10.2353	F-box/FBD/LRR-repeat protein At1g13570(LOC112203944)	5,			GO:0005515~protein binding,	IPR001810:F-box_dom,IPR032675:LRR_dom_sf,IPR036047:F-box-like_dom_sf,
RCHIOBHM_Chr5g0049431	0.00846942	0.00316049	1.60158	2.95168	4.72735	7.55979	beta-glucosidase BoGH3B(LOC112203947)	5,	GO:0009251~glucan catabolic process,	GO:0005576~extracellular region,	GO:0004338~glucan exo-1,3-beta-glucosidase activity,GO:0008422~beta-glucosidase activity,	IPR001764:Glyco_hydro_3_N,IPR002772:Glyco_hydro_3_C,IPR017853:Glycoside_hydrolase_SF,IPR036881:Glyco_hydro_3_C_sf,IPR036962:Glyco_hydro_3_N_sf,	rcn00460:Cyanoamino acid metabolism,rcn00500:Starch and sucrose metabolism,rcn00999:Biosynthesis of various plant secondary metabolites,rcn01100:Metabolic pathways,rcn01110:Biosynthesis of secondary metabolites,
RCHIOBHM_Chr5g0051451	1.16E-12	5.83E-14	0.330566	7.51187	2.48317	87.9101	ADP,ATP carrier protein, mitochondrial(LOC112167041)	5,	GO:0140021~mitochondrial ADP transmembrane transport,GO:1990544~mitochondrial ATP transmembrane transport,	GO:0005743~mitochondrial inner membrane,	GO:0005471~ATP:ADP antiporter activity,	IPR002067:Mit_carrier,IPR002113:ADT_euk_type,IPR018108:Mitochondrial_sb/sol_carrier,IPR023395:Mt_carrier_dom_sf,
RCHIOBHM_Chr5g0052811	7.51E-05	1.82E-05	0.726907	4.2859	3.11545	17.1863	RchiOBHm_Chr5g0052811	5
RCHIOBHM_Chr5g0053781	0.000685574	0.000201485	0.888434	3.71715	3.30244	10.7306		5
RCHIOBHM_Chr5g0055081	3.37E-06	5.99E-07	0.99185	4.99148	4.95079	13.9055		5
RCHIOBHM_Chr5g0055461	2.52E-05	5.45E-06	0.42259	4.54667	1.92138	26.9636		5
RCHIOBHM_Chr5g0055971	0.000261113	6.94E-05	0.711311	3.9784	2.82988	26.0249	Putative transcription factor C2H2 family(RchiOBHm_Chr5g0055971)	5	GO:0006357~regulation of transcription by RNA polymerase II,	GO:0005730~nucleolus,	GO:0003700~DNA-binding transcription factor activity,GO:0003712~transcription coregulator activity,GO:0046872~metal ion binding,GO:0080084~5S rDNA binding,	IPR013087:Znf_C2H2_type,IPR036236:Znf_C2H2_sf,
RCHIOBHM_Chr5g0056121	0.00166831	0.00052802	0.462135	3.46612	1.60182	36.6622	Putative nucleotidyltransferase, Ribonuclease H(RchiOBHm_Chr5g0056121)	5			GO:0004523~RNA-DNA hybrid ribonuclease activity,GO:0016779~nucleotidyltransferase activity,	IPR000477:RT_dom,IPR043128:Rev_trsase/Diguanyl_cyclase,IPR043502:DNA/RNA_pol_sf,
RCHIOBHM_Chr5g0056131	3.14E-13	1.44E-14	0.252281	7.69307	1.94081	103.784	Putative nucleotidyltransferase, Ribonuclease H(RchiOBHm_Chr5g0056131)	5	GO:0015074~DNA integration,		GO:0003676~nucleic acid binding,GO:0004523~RNA-DNA hybrid ribonuclease activity,GO:0016779~nucleotidyltransferase activity,	IPR001584:Integrase_cat-core,IPR012337:RNaseH-like_sf,IPR036397:RNaseH_sf,IPR041373:RT_RNaseH,IPR041588:Integrase_H2C2,IPR043502:DNA/RNA_pol_sf,
RCHIOBHM_Chr5g0056591	0.0234696	0.0100328	0.693115	2.5747	1.78456	23.882	histone H2B.7(LOC112166859)	5,	GO:0006334~nucleosome assembly,	GO:0000786~nucleosome,GO:0005634~nucleus,	GO:0003677~DNA binding,GO:0030527~structural constituent of chromatin,GO:0046982~protein heterodimerization activity,	IPR000558:Histone_H2B,IPR007125:Histone_H2A/H2B/H3,IPR009072:Histone-fold,
RCHIOBHM_Chr5g0057791	5.50E-06	1.02E-06	0.592694	4.88809	2.89714	15.8662		5
RCHIOBHM_Chr5g0058791	4.12E-11	2.76E-12	0.58389	6.98959	4.08115	35.6302	RchiOBHm_Chr5g0058791	5
RCHIOBHM_Chr5g0059011	0.0223811	0.0094558	0.487232	2.59512	1.26443	30.1096	Putative HAT dimerization domain, ribonuclease H-like domain, hAT-like transposase, RNase-H(RchiOBHm_Chr5g0059011)	5			GO:0003677~DNA binding,GO:0046983~protein dimerization activity,	IPR008906:HATC_C_dom,IPR012337:RNaseH-like_sf,IPR025525:hAT-like_transposase_RNase-H,IPR045259:DAYSLEEPER-like,
RCHIOBHM_Chr5g0059501	4.58E-11	3.12E-12	0.961289	6.97213	6.70223	26.6073	(-)-germacrene D synthase(LOC112167493)	5,	GO:0016102~diterpenoid biosynthetic process,		GO:0000287~magnesium ion binding,GO:0010333~terpene synthase activity,	IPR001906:Terpene_synth_N,IPR005630:Terpene_synthase_metal-bd,IPR008930:Terpenoid_cyclase/PrenylTrfase,IPR008949:Isoprenoid_synthase_dom_sf,IPR034741:Terpene_cyclase-like_1_C,IPR036965:Terpene_synth_N_sf,IPR044814:Terpene_cyclase_plant_C1,	rcn00909:Sesquiterpenoid and triterpenoid biosynthesis,
RCHIOBHM_Chr5g0059511	7.74E-11	5.38E-12	0.969979	6.89511	6.68811	25.2426	(-)-germacrene D synthase(LOC112167493)	5,	GO:0016102~diterpenoid biosynthetic process,		GO:0000287~magnesium ion binding,GO:0010333~terpene synthase activity,	IPR001906:Terpene_synth_N,IPR005630:Terpene_synthase_metal-bd,IPR008930:Terpenoid_cyclase/PrenylTrfase,IPR008949:Isoprenoid_synthase_dom_sf,IPR034741:Terpene_cyclase-like_1_C,IPR036965:Terpene_synth_N_sf,IPR044814:Terpene_cyclase_plant_C1,	rcn00909:Sesquiterpenoid and triterpenoid biosynthesis,
RCHIOBHM_Chr5g0060101	0.000610159	0.000176634	1.60808	3.75028	6.03076	7.05659	RchiOBHm_Chr5g0060101	5
RCHIOBHM_Chr5g0061231	1.42E-11	8.94E-13	0.321163	7.14593	2.29501	58.1915	NEDD8 ultimate buster 1(LOC112201816)	5,	GO:2000058~regulation of ubiquitin-dependent protein catabolic process,		GO:0005515~protein binding,GO:0031593~polyubiquitin modification-dependent protein binding,	IPR000626:Ubiquitin-like_dom,IPR009060:UBA-like_sf,IPR015940:UBA,IPR029071:Ubiquitin-like_domsf,IPR039749:NUB1,IPR041207:NUB1_ubiquitin-like_dom,
RCHIOBHM_Chr5g0061361	0.00543848	0.00193365	0.336362	3.10024	1.0428	62.2323	RchiOBHm_Chr5g0061361	5			GO:0008017~microtubule binding,	IPR045882:GPT1/2,
RCHIOBHM_Chr5g0061911	1.05E-07	1.36E-08	0.278498	5.67866	1.5815	107.846	laccase-17(LOC112166936)	5,	GO:0046274~lignin catabolic process,	GO:0048046~apoplast,	GO:0005507~copper ion binding,GO:0052716~hydroquinone:oxygen oxidoreductase activity,	IPR001117:Cu-oxidase_2nd,IPR002355:Cu_oxidase_Cu_BS,IPR008972:Cupredoxin,IPR011706:Cu-oxidase_C,IPR011707:Cu-oxidase-like_N,IPR017761:Laccase,IPR033138:Cu_oxidase_CS,IPR034285:CuRO_2_LCC,IPR034288:CuRO_1_LCC,IPR034289:CuRO_3_LCC,IPR045087:Cu-oxidase_fam,
RCHIOBHM_Chr5g0063291	0.0437406	0.0207145	0.682804	2.31315	1.57943	16.2683	serine/threonine-protein kinase RIO1(LOC112168231)	5,	GO:0016310~phosphorylation,GO:0030490~maturation of SSU-rRNA,	GO:0005829~cytosol,GO:0030688~preribosome, small subunit precursor,	GO:0004674~protein serine/threonine kinase activity,GO:0005524~ATP binding,GO:0106310~protein serine kinase activity,	IPR000687:RIO_kinase,IPR011009:Kinase-like_dom_sf,IPR018935:RIO_kinase_CS,	rcn03008:Ribosome biogenesis in eukaryotes,
RCHIOBHM_Chr5g0063641	0.00121018	0.000373073	0.453075	3.55843	1.61224	33.9696		5
RCHIOBHM_Chr5g0063931	4.77E-05	1.10E-05	0.432104	4.39681	1.89988	52.1473		5
RCHIOBHM_Chr5g0064371	2.73E-05	5.96E-06	0.983887	4.52763	4.45468	9.45499		5
RCHIOBHM_Chr5g0064911	3.28E-32	1.74E-34	0.170104	12.2474	2.08333	198.57	pentatricopeptide repeat-containing protein At4g11690(LOC112167506)	5,	GO:0010019~chloroplast-nucleus signaling pathway,GO:0031930~mitochondria-nucleus signaling pathway,	GO:0009507~chloroplast,	GO:0005515~protein binding,	IPR002885:Pentatricopeptide_rpt,IPR011990:TPR-like_helical_dom_sf,
RCHIOBHM_Chr5g0065281	0.00679406	0.00245751	0.462598	3.02852	1.40099	25.1658	involucrin-like(LOC121049016)	5,
RCHIOBHM_Chr5g0065681	0.00186485	0.000596797	0.466567	3.43307	1.60175	70.9225		5
RCHIOBHM_Chr5g0065931	5.78E-08	7.03E-09	1.30522	5.79031	7.55761	11.6379	laccase-2(LOC112168021)	5,	GO:0046274~lignin catabolic process,	GO:0048046~apoplast,	GO:0005507~copper ion binding,GO:0052716~hydroquinone:oxygen oxidoreductase activity,	IPR001117:Cu-oxidase_2nd,IPR002355:Cu_oxidase_Cu_BS,IPR008972:Cupredoxin,IPR011706:Cu-oxidase_C,IPR011707:Cu-oxidase-like_N,IPR017761:Laccase,IPR033138:Cu_oxidase_CS,IPR034285:CuRO_2_LCC,IPR034288:CuRO_1_LCC,IPR034289:CuRO_3_LCC,IPR045087:Cu-oxidase_fam,
RCHIOBHM_Chr5g0065991	1.55E-09	1.37E-10	0.72247	6.41898	4.63752	28.5295		5
RCHIOBHM_Chr5g0066381	1.21E-05	2.45E-06	0.726148	4.7122	3.42176	29.2454	RchiOBHm_Chr5g0066381	5
RCHIOBHM_Chr5g0066441	4.57E-06	8.35E-07	1.0167	4.92712	5.0094	20.236	eukaryotic translation initiation factor 3 subunit G(LOC112166193)	5,	GO:0001732~formation of cytoplasmic translation initiation complex,	GO:0005737~cytoplasm,GO:0005852~eukaryotic translation initiation factor 3 complex,GO:0016282~eukaryotic 43S preinitiation complex,GO:0033290~eukaryotic 48S preinitiation complex,	GO:0003723~RNA binding,GO:0003743~translation initiation factor activity,	IPR000504:RRM_dom,IPR012677:Nucleotide-bd_a/b_plait_sf,IPR017334:eIF3_g,IPR024675:eIF3g_N,IPR034240:eIF3G_RRM,IPR035979:RBD_domain_sf,
RCHIOBHM_Chr5g0067171	5.83E-18	1.44E-19	0.734259	9.04929	6.64452	48.4537		5
RCHIOBHM_Chr5g0067671	1.38E-10	1.01E-11	1.12311	6.80515	7.64294	14.1953	uncharacterized LOC121049514(LOC121049514)	5,				IPR007750:DUF674,
RCHIOBHM_Chr5g0067721	1.36E-06	2.18E-07	0.584688	5.18293	3.0304	14.5187	RchiOBHm_Chr5g0067721	5				IPR007750:DUF674,
RCHIOBHM_Chr5g0068101	1.94E-07	2.65E-08	0.329954	5.56338	1.83566	45.9832	Putative 3''-deamino-3''-oxonicotianamine reductase(RchiOBHm_Chr5g0068101)	5		GO:0005829~cytosol,	GO:0004032~aldose reductase (NADPH) activity,GO:0033707~3''-deamino-3''-oxonicotianamine reductase activity,	IPR018170:Aldo/ket_reductase_CS,IPR020471:AKR,IPR023210:NADP_OxRdtase_dom,IPR036812:NADP_OxRdtase_dom_sf,
RCHIOBHM_Chr5g0069651	9.34E-08	1.19E-08	0.271598	5.70111	1.54841	68.8751	pentatricopeptide repeat-containing protein At1g12300, mitochondrial(LOC112164075)	5,			GO:0005515~protein binding,	IPR002885:Pentatricopeptide_rpt,IPR011990:TPR-like_helical_dom_sf,
RCHIOBHM_Chr5g0069781	5.43E-05	1.27E-05	1.03588	4.36561	4.52224	17.8758	F-box/LRR-repeat protein At3g26922(LOC112167677)	5,			GO:0005515~protein binding,	IPR001810:F-box_dom,IPR006566:FBD,IPR013101:Leu-rich_rpt_2,IPR032675:LRR_dom_sf,IPR036047:F-box-like_dom_sf,
RCHIOBHM_Chr5g0069831	2.98E-07	4.18E-08	0.909361	5.48326	4.98626	14.9977	F-box/LRR-repeat protein At3g26922(LOC112164081)	5,			GO:0005515~protein binding,	IPR001810:F-box_dom,IPR006566:FBD,IPR013101:Leu-rich_rpt_2,IPR032675:LRR_dom_sf,IPR036047:F-box-like_dom_sf,
RCHIOBHM_Chr5g0071701	6.63E-05	1.59E-05	1.08074	4.31648	4.66499	21.6002		5
RCHIOBHM_Chr5g0071801	0.0266658	0.0116105	0.465938	2.52377	1.17592	32.8192	uncharacterized LOC112167293(LOC112167293)	5,	GO:0032259~methylation,	GO:0016020~membrane,	GO:0008168~methyltransferase activity,	IPR029063:SAM-dependent_MTases_sf,
RCHIOBHM_Chr5g0073881	0.00496685	0.00174992	0.674255	3.12969	2.11021	30.0819		5
RCHIOBHM_Chr5g0074051	4.24E-05	9.63E-06	1.34847	4.42542	5.96754	14.9041	ATP-dependent DNA helicase RecQ(LOC112202463)	5,	GO:0000723~telomere maintenance,GO:0000724~double-strand break repair via homologous recombination,GO:0006260~DNA replication,GO:0006268~DNA unwinding involved in DNA replication,GO:0044806~G-quadruplex DNA unwinding,	GO:0005634~nucleus,GO:0005654~nucleoplasm,GO:0005694~chromosome,GO:0005737~cytoplasm,	GO:0003676~nucleic acid binding,GO:0005524~ATP binding,GO:0009378~four-way junction helicase activity,GO:0016887~ATP hydrolysis activity,GO:0043138~3'-5' DNA helicase activity,	IPR001650:Helicase_C-like,IPR004589:DNA_helicase_ATP-dep_RecQ,IPR011545:DEAD/DEAH_box_helicase_dom,IPR014001:Helicase_ATP-bd,IPR018982:RQC_domain,IPR027417:P-loop_NTPase,IPR032284:RecQ_Zn-bd,IPR036388:WH-like_DNA-bd_sf,IPR036390:WH_DNA-bd_sf,
RCHIOBHM_Chr5g0074571	4.89E-17	1.36E-18	0.159227	8.80037	1.40125	190.73	uncharacterized LOC112202359(LOC112202359)	5,	GO:0000725~recombinational repair,		GO:0016887~ATP hydrolysis activity,GO:0043531~ADP binding,	IPR002182:NB-ARC,IPR003593:AAA+_ATPase,IPR027417:P-loop_NTPase,IPR035897:Toll_tir_struct_dom_sf,
RCHIOBHM_Chr5g0075091	2.05E-05	4.37E-06	0.708085	4.59283	3.25211	54.538	F-box/kelch-repeat protein At3g23880(LOC112164207)	5,			GO:0005515~protein binding,	IPR001810:F-box_dom,IPR006527:F-box-assoc_dom_typ1,IPR017451:F-box-assoc_interact_dom,IPR036047:F-box-like_dom_sf,
RCHIOBHM_Chr5g0075231	0.00785178	0.00290234	0.499991	2.9779	1.48892	23.8084		5
RCHIOBHM_Chr5g0076241	0.0314288	0.0140258	0.907547	2.4566	2.22948	11.3128	Putative pentatricopeptide(RchiOBHm_Chr5g0076241)	5				IPR002885:Pentatricopeptide_rpt,IPR011990:TPR-like_helical_dom_sf,
RCHIOBHM_Chr5g0076261	0.00442984	0.00153731	1.30638	3.16755	4.13803	17.858	pentatricopeptide repeat-containing protein At3g22470, mitochondrial(LOC112167618)	5,			GO:0005515~protein binding,	IPR002885:Pentatricopeptide_rpt,IPR011990:TPR-like_helical_dom_sf,
RCHIOBHM_Chr5g0076311	4.87E-32	2.86E-34	0.221146	12.2069	2.6995	185.32	oligopeptide transporter 1(LOC112201978)	5,	GO:0015031~protein transport,GO:0055085~transmembrane transport,	GO:0016020~membrane,	GO:0035673~oligopeptide transmembrane transporter activity,	IPR004648:Oligpept_transpt,IPR004813:OPT,
RCHIOBHM_Chr5g0076371	0.038349	0.0177333	0.625443	2.37114	1.48301	8.86924		5
RCHIOBHM_Chr5g0076441	0.000142309	3.63E-05	0.412108	4.1298	1.70192	32.1869		5
RCHIOBHM_Chr5g0077421	0.0454906	0.0216501	1.15907	2.29645	2.66174	7.43314	G-type lectin S-receptor-like serine/threonine-protein kinase LECRK3(LOC112164291)	5,	GO:0006468~protein phosphorylation,GO:0016310~phosphorylation,	GO:0016020~membrane,	GO:0004674~protein serine/threonine kinase activity,GO:0005524~ATP binding,GO:0106310~protein serine kinase activity,	IPR000719:Prot_kinase_dom,IPR001480:Bulb-type_lectin_dom,IPR008271:Ser/Thr_kinase_AS,IPR011009:Kinase-like_dom_sf,IPR017441:Protein_kinase_ATP_BS,IPR024171:SRK-like_kinase,IPR036426:Bulb-type_lectin_dom_sf,
RCHIOBHM_Chr5g0077621	0.0246678	0.0106215	1.0624	2.55491	2.71433	9.57786	Receptor-like serine/threonine-protein kinase(RchiOBHm_Chr5g0077621)	5	GO:0016310~phosphorylation,	GO:0016020~membrane,	GO:0004674~protein serine/threonine kinase activity,GO:0005524~ATP binding,GO:0106310~protein serine kinase activity,	IPR000719:Prot_kinase_dom,IPR001480:Bulb-type_lectin_dom,IPR008271:Ser/Thr_kinase_AS,IPR011009:Kinase-like_dom_sf,IPR024171:SRK-like_kinase,IPR036426:Bulb-type_lectin_dom_sf,
RCHIOBHM_Chr5g0078141	1.37E-06	2.22E-07	0.260179	5.17949	1.3476	131.191	uncharacterized LOC112166429(LOC112166429)	5,	GO:0006633~fatty acid biosynthetic process,GO:0006979~response to oxidative stress,	GO:0005829~cytosol,GO:0005886~plasma membrane,		IPR000873:AMP-dep_Synth/Lig_com,IPR002937:Amino_oxidase,IPR006162:Ppantetheine_attach_site,IPR009081:PP-bd_ACP,IPR011004:Trimer_LpxA-like_sf,IPR018028:Catalase,IPR020806:PKS_PP-bd,IPR020835:Catalase_sf,IPR020845:AMP-binding_CS,IPR036188:FAD/NAD-bd_sf,IPR036736:ACP-like_sf,IPR040097:FAAL/FAAC,IPR042099:ANL_N_sf,IPR045851:AMP-bd_C_sf,
RCHIOBHM_Chr5g0083921	0.0332852	0.0149617	0.417022	2.4333	1.01474	56.2148	Putative tripeptidyl-peptidase II(RchiOBHm_Chr5g0083921)	5	GO:0006508~proteolysis,		GO:0004252~serine-type endopeptidase activity,GO:0008240~tripeptidyl-peptidase activity,	IPR000209:Peptidase_S8/S53_dom,IPR023828:Peptidase_S8_Ser-AS,IPR036852:Peptidase_S8/S53_dom_sf,IPR041469:Subtilisin-like_FN3,IPR045051:SBT,
RCHIOBHM_Chr6g0244121	6.25E-06	1.19E-06	0.372137	4.85803	1.80786	57.096	endo-1,4-beta-xylanase 5(LOC112173385)	6,	GO:0005975~carbohydrate metabolic process,GO:0045493~xylan catabolic process,		GO:0004553~hydrolase activity, hydrolyzing O-glycosyl compounds,GO:0031176~endo-1,4-beta-xylanase activity,	IPR001000:GH10_dom,IPR008979:Galactose-bd-like_sf,IPR017853:Glycoside_hydrolase_SF,IPR044846:GH10,
RCHIOBHM_Chr6g0245121	6.68E-05	1.60E-05	1.38489	4.31393	5.97431	6.93719	RchiOBHm_Chr6g0245121	6		GO:0016020~membrane,
RCHIOBHM_Chr6g0245661	1.90E-17	5.02E-19	0.51186	8.9118	4.56159	69.5955	COBRA-like protein 1(LOC112174371)	6,	GO:0010215~cellulose microfibril organization,GO:0052324~plant-type cell wall cellulose biosynthetic process,	GO:0005886~plasma membrane,GO:0016020~membrane,		IPR006918:COBRA_pln,
RCHIOBHM_Chr6g0245881	0.0180326	0.00739622	0.754141	2.67846	2.01993	17.6585	RchiOBHm_Chr6g0245881	6		GO:0016020~membrane,
RCHIOBHM_Chr6g0246051	0.000161474	4.16E-05	0.990701	4.09853	4.06042	19.054	auxin-induced protein 15A(LOC112173644)	6,	GO:0009733~response to auxin,			IPR003676:SAUR_fam,	rcn04075:Plant hormone signal transduction,
RCHIOBHM_Chr6g0247341	3.00E-05	6.62E-06	0.312724	4.50563	1.40902	61.878	branched-chain-amino-acid aminotransferase 6(LOC112173348)	6,	GO:0009081~branched-chain amino acid metabolic process,		GO:0004084~branched-chain-amino-acid transaminase activity,GO:0052654~L-leucine transaminase activity,GO:0052655~L-valine transaminase activity,GO:0052656~L-isoleucine transaminase activity,	IPR001544:Aminotrans_IV,IPR005786:B_amino_transII,IPR033939:BCAT_family,IPR036038:Aminotransferase-like,IPR043131:BCAT-like_N,IPR043132:BCAT-like_C,	rcn00270:Cysteine and methionine metabolism,rcn00280:Valine, leucine and isoleucine degradation,rcn00290:Valine, leucine and isoleucine biosynthesis,rcn00770:Pantothenate and CoA biosynthesis,rcn00966:Glucosinolate biosynthesis,rcn01100:Metabolic pathways,rcn01110:Biosynthesis of secondary metabolites,rcn01210:2-Oxocarboxylic acid metabolism,rcn01230:Biosynthesis of amino acids,rcn01240:Biosynthe…
RCHIOBHM_Chr6g0247701	1.73E-11	1.11E-12	1.04474	7.11554	7.43391	14.7532	pathogenesis-related protein 1(LOC112170600)	6,	GO:0009607~response to biotic stimulus,	GO:0005615~extracellular space,		IPR001283:CRISP-related,IPR002413:V5_allergen-like,IPR014044:CAP_domain,IPR035940:CAP_sf,	rcn04016:MAPK signaling pathway - plant,rcn04075:Plant hormone signal transduction,rcn04626:Plant-pathogen interaction,
RCHIOBHM_Chr6g0248851	5.91E-07	8.71E-08	0.809995	5.35176	4.3349	20.4226	F-box/FBD/LRR-repeat protein At1g13570(LOC112170622)	6,			GO:0005515~protein binding,	IPR032675:LRR_dom_sf,
RCHIOBHM_Chr6g0248971	0.0392114	0.0181755	1.10836	2.36202	2.61798	8.85683		6
RCHIOBHM_Chr6g0249661	0.00106482	0.000323886	0.640663	3.59541	2.30344	19.856		6
RCHIOBHM_Chr6g0250461	1.83E-17	4.79E-19	0.210327	8.91699	1.87549	118.983	probable glycosyltransferase At5g03795(LOC112174257)	6,	GO:0006486~protein glycosylation,	GO:0000139~Golgi membrane,	GO:0016757~glycosyltransferase activity,GO:0102983~xylogalacturonan beta-1,3-xylosyltransferase activity,	IPR004263:Exostosin,IPR040911:Exostosin_GT47,
RCHIOBHM_Chr6g0251081	0.035294	0.016103	1.21582	2.40657	2.92595	10.8457	endoglucanase 9(LOC112170076)	6,	GO:0005975~carbohydrate metabolic process,GO:0030245~cellulose catabolic process,		GO:0004553~hydrolase activity, hydrolyzing O-glycosyl compounds,GO:0008810~cellulase activity,	IPR001701:Glyco_hydro_9,IPR008928:6-hairpin_glycosidase_sf,IPR012341:6hp_glycosidase-like_sf,IPR018221:Glyco_hydro_9_His_AS,	rcn00500:Starch and sucrose metabolism,rcn01100:Metabolic pathways,
RCHIOBHM_Chr6g0251891	0.0375337	0.0172902	0.525816	2.38048	1.25169	44.9698	receptor-like serine/threonine-protein kinase At3g01300(LOC112172573)	6,	GO:0006468~protein phosphorylation,		GO:0004672~protein kinase activity,GO:0005524~ATP binding,	IPR000719:Prot_kinase_dom,IPR006016:UspA,IPR008271:Ser/Thr_kinase_AS,IPR011009:Kinase-like_dom_sf,IPR014729:Rossmann-like_a/b/a_fold,IPR046958:RBK1/2/STUNTED,
RCHIOBHM_Chr6g0252651	5.34E-09	5.22E-10	0.341038	6.21219	2.1186	65.8435	nucleobase-ascorbate transporter 4(LOC112173233)	6,	GO:0055085~transmembrane transport,	GO:0016020~membrane,	GO:0022857~transmembrane transporter activity,	IPR006043:NCS2,
RCHIOBHM_Chr6g0252661	0.0018452	0.000588882	0.498676	3.43668	1.71379	34.9636	Putative thioredoxin-like protein(RchiOBHm_Chr6g0252661)	6	GO:0001525~angiogenesis,GO:0010628~positive regulation of gene expression,	GO:0005737~cytoplasm,	GO:0043184~vascular endothelial growth factor receptor 2 binding,GO:0044183~protein folding chaperone,	IPR036249:Thioredoxin-like_sf,
RCHIOBHM_Chr6g0253221	0.025603	0.0111001	0.592025	2.53953	1.50347	33.8934	Sulfhydryl oxidase(RchiOBHm_Chr6g0253221)	6	GO:0001889~liver development,	GO:0005739~mitochondrion,	GO:0016971~flavin-dependent sulfhydryl oxidase activity,GO:0050660~flavin adenine dinucleotide binding,	IPR017905:ERV/ALR_sulphydryl_oxidase,IPR036774:ERV/ALR_sulphydryl_oxid_sf,IPR039799:ALR/ERV,
RCHIOBHM_Chr6g0254011	0.00499889	0.00176268	0.432351	3.12755	1.3522	65.5083	Secreted protein(RchiOBHm_Chr6g0254011)	6		GO:0016020~membrane,
RCHIOBHM_Chr6g0254811	9.31E-08	1.18E-08	0.482003	5.70199	2.74837	48.1839	Putative formylmethanofuran dehydrogenase, subunit A(RchiOBHm_Chr6g0254811)	6		GO:0016020~membrane,	GO:0016810~hydrolase activity, acting on carbon-nitrogen (but not peptide) bonds,	IPR011059:Metal-dep_hydrolase_composite,IPR013108:Amidohydro_3,
RCHIOBHM_Chr6g0255001	0.0334113	0.0150478	0.773706	2.43123	1.88106	19.618	Encoded peptide(RchiOBHm_Chr6g0255001)	6	GO:0045087~innate immune response,GO:0050793~regulation of developmental process,			IPR044700:PIP2/PIPL1,
RCHIOBHM_Chr6g0255131	0.0024832	0.000810721	0.961088	3.34911	3.21879	10.3341	Putative TIR domain-containing protein(RchiOBHm_Chr6g0255131)	6	GO:0007165~signal transduction,			IPR000157:TIR_dom,IPR035897:Toll_tir_struct_dom_sf,
RCHIOBHM_Chr6g0255141	1.37E-11	8.55E-13	0.320701	7.152	2.29365	44.7593		6
RCHIOBHM_Chr6g0255771	1.64E-05	3.41E-06	0.25087	4.64435	1.16513	107.95	cysteine proteinase RD21A(LOC112172802)	6,	GO:0051603~proteolysis involved in protein catabolic process,	GO:0005615~extracellular space,GO:0005764~lysosome,	GO:0004197~cysteine-type endopeptidase activity,	IPR000118:Granulin,IPR000169:Pept_cys_AS,IPR000668:Peptidase_C1A_C,IPR013128:Peptidase_C1A,IPR013201:Prot_inhib_I29,IPR025660:Pept_his_AS,IPR025661:Pept_asp_AS,IPR037277:Granulin_sf,IPR038765:Papain-like_cys_pep_sf,IPR039417:Peptidase_C1A_papain-like,
RCHIOBHM_Chr6g0256431	6.75E-10	5.70E-11	0.450068	6.55127	2.94852	36.6036	Putative flavonol 3-O-glucosyltransferase(RchiOBHm_Chr6g0256431)	6			GO:0047893~flavonol 3-O-glucosyltransferase activity,GO:0102360~daphnetin 3-O-glucosyltransferase activity,GO:0102425~myricetin 3-O-glucosyltransferase activity,	IPR002213:UDP_glucos_trans,IPR035595:UDP_glycos_trans_CS,
RCHIOBHM_Chr6g0256451	1.09E-20	2.15E-22	0.310395	9.73465	3.02159	83.6323	RchiOBHm_Chr6g0256451	6		GO:0016020~membrane,
RCHIOBHM_Chr6g0256461	0.0228892	0.00970405	0.734189	2.5862	1.89876	19.1391	UDP-glucose flavonoid 3-O-glucosyltransferase 7(LOC112169245)	6,			GO:0008194~UDP-glycosyltransferase activity,GO:0035251~UDP-glucosyltransferase activity,	IPR002213:UDP_glucos_trans,IPR035595:UDP_glycos_trans_CS,
RCHIOBHM_Chr6g0256471	7.95E-08	9.94E-09	0.472311	5.7318	2.70719	30.2504	UDP-glucose flavonoid 3-O-glucosyltransferase 7-like(LOC112169243)	6,			GO:0008194~UDP-glycosyltransferase activity,GO:0047893~flavonol 3-O-glucosyltransferase activity,GO:0102360~daphnetin 3-O-glucosyltransferase activity,GO:0102425~myricetin 3-O-glucosyltransferase activity,	IPR002213:UDP_glucos_trans,IPR035595:UDP_glycos_trans_CS,
RCHIOBHM_Chr6g0256791	0.0332366	0.0149301	1.05487	2.43407	2.56763	10.6355		6
RCHIOBHM_Chr6g0256831	0.000210418	5.52E-05	0.683856	4.03231	2.75752	22.639		6
RCHIOBHM_Chr6g0256941	6.04E-26	6.38E-28	0.262148	10.9537	2.87148	173.408	sugar transport protein 10(LOC112173653)	6,	GO:0015749~monosaccharide transmembrane transport,	GO:0016020~membrane,	GO:0015145~monosaccharide transmembrane transporter activity,GO:0015293~symporter activity,	IPR003663:Sugar/inositol_transpt,IPR005828:MFS_sugar_transport-like,IPR005829:Sugar_transporter_CS,IPR020846:MFS_dom,IPR036259:MFS_trans_sf,IPR044778:MFS_STP/MST-like_plant,IPR045262:STP/PLT_plant,
RCHIOBHM_Chr6g0257171	9.87E-07	1.55E-07	0.993003	5.24621	5.2095	17.2043	Putative alpha/Beta hydrolase(RchiOBHm_Chr6g0257171)	6			GO:0016787~hydrolase activity,	IPR029058:AB_hydrolase,
RCHIOBHM_Chr6g0257991	0.0049021	0.00172279	0.511413	3.13428	1.60291	20.6981	NADH dehydrogenase subunit 9(nad9)	Un,			GO:0008137~NADH dehydrogenase (ubiquinone) activity,	IPR001268:NADH_UbQ_OxRdtase_30kDa_su,IPR010218:NADH_DH_suC,IPR020396:NADH_UbQ_OxRdtase_CS,IPR037232:NADH_quin_OxRdtase_su_C/D-like,
RCHIOBHM_Chr6g0258471	0.00245764	0.000800211	1.35558	3.35272	4.54487	13.8762	probable disease resistance protein At4g27220(LOC112170853)	6,	GO:0006952~defense response,		GO:0016787~hydrolase activity,GO:0043531~ADP binding,	IPR002182:NB-ARC,IPR003591:Leu-rich_rpt_typical-subtyp,IPR027417:P-loop_NTPase,IPR032675:LRR_dom_sf,IPR036388:WH-like_DNA-bd_sf,IPR042197:Apaf_helical,
RCHIOBHM_Chr6g0258881	0.000886055	0.000266389	0.53096	3.64597	1.93586	60.1063	desiccation-related protein PCC13-62(LOC112174440)	6,
RCHIOBHM_Chr6g0259181	2.78E-14	1.09E-15	0.584019	8.01658	4.68183	55.2036	la-related protein 6C(LOC112174445)	6,	GO:0006396~RNA processing,	GO:0005634~nucleus,GO:1990904~ribonucleoprotein complex,	GO:0003729~mRNA binding,	IPR000504:RRM_dom,IPR002344:Lupus_La,IPR006630:La_HTH,IPR009818:Ataxin-2_C,IPR012677:Nucleotide-bd_a/b_plait_sf,IPR034878:La-rel_plant_RRM,IPR035979:RBD_domain_sf,IPR036388:WH-like_DNA-bd_sf,IPR036390:WH_DNA-bd_sf,IPR045180:La_dom_prot,
RCHIOBHM_Chr6g0259441	0.0149454	0.00598959	0.822737	2.74835	2.26117	13.0531	Non-specific serine/threonine protein kinase(RchiOBHm_Chr6g0259441)	6
RCHIOBHM_Chr6g0259791	2.35E-05	5.06E-06	0.308684	4.56232	1.40831	77.3512	B3 domain-containing protein At2g35310(LOC112173267)	6,		GO:0005634~nucleus,	GO:0003677~DNA binding,	IPR003340:B3_DNA-bd,IPR015300:DNA-bd_pseudobarrel_sf,IPR017956:AT_hook_DNA-bd_motif,
RCHIOBHM_Chr6g0259821	0.00739151	0.00271051	1.06002	2.99879	3.17878	10.3691	Putative pentatricopeptide(RchiOBHm_Chr6g0259821)	6				IPR002885:Pentatricopeptide_rpt,IPR011990:TPR-like_helical_dom_sf,
RCHIOBHM_Chr6g0259831	0.000266498	7.12E-05	0.554286	3.97223	2.20175	9.57698	Putative tetratricopeptide-like helical domain-containing protein(RchiOBHm_Chr6g0259831)	6				IPR002885:Pentatricopeptide_rpt,IPR011990:TPR-like_helical_dom_sf,
RCHIOBHM_Chr6g0259841	0.0250377	0.0108208	0.45883	2.54843	1.1693	48.012	Putative pentatricopeptide(RchiOBHm_Chr6g0259841)	6				IPR002885:Pentatricopeptide_rpt,IPR011990:TPR-like_helical_dom_sf,
RCHIOBHM_Chr6g0259851	0.000301783	8.14E-05	0.313105	3.94016	1.23369	85.2546	Pentatricopeptide(RchiOBHm_Chr6g0259851)	6	GO:0009451~RNA modification,	GO:0043231~intracellular membrane-bounded organelle,	GO:0003723~RNA binding,	IPR011990:TPR-like_helical_dom_sf,IPR045215:PPR_prot_At1g15510,IPR046848:E_motif,
RCHIOBHM_Chr6g0262921	5.20E-09	5.04E-10	0.488427	6.21794	3.03701	35.5229		6
RCHIOBHM_Chr6g0264031	2.03E-08	2.23E-09	0.58981	5.98029	3.52723	32.6097		6
RCHIOBHM_Chr6g0264721	5.59E-05	1.31E-05	1.00132	4.35784	4.36358	13.3518	TAF1C beta-propeller domain-containing protein(RchiOBHm_Chr6g0264721)	6		GO:0001650~fibrillar center,	GO:0001164~RNA polymerase I core promoter sequence-specific DNA binding,	IPR038801:TAF1C,IPR049087:TAF1C_beta-prop,
RCHIOBHM_Chr6g0264731	0.00261975	0.000859917	0.479187	3.33275	1.59701	27.2237	RchiOBHm_Chr6g0264731	6		GO:0001650~fibrillar center,	GO:0001164~RNA polymerase I core promoter sequence-specific DNA binding,	IPR038801:TAF1C,
RCHIOBHM_Chr6g0265521	1.40E-08	1.50E-09	0.692974	6.04442	4.18863	29.0117	F-box/LRR-repeat protein At3g48880(LOC112173954)	6,				IPR032675:LRR_dom_sf,
RCHIOBHM_Chr6g0265701	1.65E-07	2.20E-08	1.16081	5.5952	6.49494	13.9033	phosphatidylinositol/phosphatidylcholine transfer protein SFH3(LOC112171040)	6,		GO:0000139~Golgi membrane,GO:0005886~plasma membrane,		IPR001251:CRAL-TRIO_dom,IPR011074:CRAL/TRIO_N_dom,IPR036273:CRAL/TRIO_N_dom_sf,IPR036865:CRAL-TRIO_dom_sf,
RCHIOBHM_Chr6g0265931	1.58E-06	2.60E-07	0.827897	5.15002	4.26369	14.0159	GDSL esterase/lipase At4g01130(LOC112170288)	6,	GO:0008152~metabolic process,		GO:0004560~alpha-L-fucosidase activity,
RCHIOBHM_Chr6g0266081	1.46E-05	2.99E-06	0.641466	4.67133	2.9965	30.7348	protein CHROMATIN REMODELING 35-like(LOC112171053)	6,	GO:0080188~gene silencing by siRNA-directed DNA methylation,		GO:0004386~helicase activity,GO:0005524~ATP binding,GO:0016787~hydrolase activity,GO:0140658~ATP-dependent chromatin remodeler activity,	IPR000330:SNF2_N,IPR001650:Helicase_C-like,IPR014001:Helicase_ATP-bd,IPR027417:P-loop_NTPase,IPR038718:SNF2-like_sf,IPR044567:CLSY/DRD1,IPR049730:SNF2/RAD54-like_C,	rcn03440:Homologous recombination,
RCHIOBHM_Chr6g0266251	3.42E-10	2.73E-11	0.617702	6.66033	4.11409	32.0116	probable long-chain-alcohol O-fatty-acyltransferase 5(LOC112171060)	6,	GO:0006629~lipid metabolic process,	GO:0016020~membrane,	GO:0008374~O-acyltransferase activity,GO:0047196~long-chain-alcohol O-fatty-acyltransferase activity,	IPR017088:Wax_synthase_Magnoliopsida,IPR032805:Wax_synthase_dom,IPR044851:Wax_synthase,
RCHIOBHM_Chr6g0266281	0.000384322	0.000106969	0.877378	3.87421	3.39915	8.12727	putative acyl-coenzyme A oxidase At3g06690(LOC121050217)	6,	GO:0033540~fatty acid beta-oxidation using acyl-CoA oxidase,GO:0055088~lipid homeostasis,	GO:0005777~peroxisome,	GO:0003997~acyl-CoA oxidase activity,GO:0005504~fatty acid binding,GO:0071949~FAD binding,
RCHIOBHM_Chr6g0266391	8.94E-10	7.77E-11	0.503035	6.50502	3.27225	17.9207
RCHIOBHM_Chr6g0266891	9.77E-26	1.06E-27	0.110327	10.9075	1.20339	206.454	DNA replication licensing factor MCM4(RchiOBHm_Chr6g0266891)	6	GO:0000727~double-strand break repair via break-induced replication,GO:0006268~DNA unwinding involved in DNA replication,GO:0006271~DNA strand elongation involved in DNA replication,GO:1902975~mitotic DNA replication initiation,	GO:0000347~THO complex,GO:0042555~MCM complex,	GO:0003697~single-stranded DNA binding,GO:0005524~ATP binding,GO:0016887~ATP hydrolysis activity,GO:0017116~single-stranded DNA helicase activity,	IPR001208:MCM_dom,IPR003593:AAA+_ATPase,IPR008047:MCM_4,IPR018525:MCM_CS,IPR027417:P-loop_NTPase,IPR031327:MCM,IPR036388:WH-like_DNA-bd_sf,IPR041562:MCM_lid,
RCHIOBHM_Chr6g0267261	1.30E-08	1.37E-09	1.14497	6.0592	6.93759	15.2806	uncharacterized LOC112168828(LOC112168828)	6,
RCHIOBHM_Chr6g0268011	4.28E-05	9.76E-06	0.410522	4.42253	1.81554	26.6903		6
RCHIOBHM_Chr6g0268121	0.000315346	8.58E-05	0.619723	3.92752	2.43398	10.6018	protein FAR1-RELATED SEQUENCE 5-like(LOC112171110)	6,	GO:0006355~regulation of DNA-templated transcription,	GO:0005634~nucleus,	GO:0008270~zinc ion binding,	IPR004330:FAR1_DNA_bnd_dom,IPR006564:Znf_PMZ,IPR007527:Znf_SWIM,IPR031052:FHY3/FAR1,
RCHIOBHM_Chr6g0268251	0.00021636	5.69E-05	0.393851	4.02524	1.58534	40.5584		6
RCHIOBHM_Chr6g0268311	8.59E-08	1.08E-08	1.35881	5.71737	7.76881	16.0258	polyprenol reductase 2(LOC112169559)	6,	GO:0006488~dolichol-linked oligosaccharide biosynthetic process,GO:0016095~polyprenol catabolic process,GO:0019408~dolichol biosynthetic process,	GO:0005783~endoplasmic reticulum,GO:0005789~endoplasmic reticulum membrane,	GO:0003865~3-oxo-5-alpha-steroid 4-dehydrogenase activity,GO:0102389~polyprenol reductase activity,	IPR001104:3-oxo-5_a-steroid_4-DH_C,IPR039698:Dfg10/SRD5A3,	rcn00510:N-Glycan biosynthesis,rcn01100:Metabolic pathways,
RCHIOBHM_Chr6g0268321	1.41E-08	1.51E-09	1.36218	6.04328	8.23201	18.763	polyprenol reductase 2(LOC112169559)	6,	GO:0006488~dolichol-linked oligosaccharide biosynthetic process,GO:0016095~polyprenol catabolic process,GO:0019408~dolichol biosynthetic process,	GO:0005783~endoplasmic reticulum,GO:0005789~endoplasmic reticulum membrane,	GO:0003865~3-oxo-5-alpha-steroid 4-dehydrogenase activity,GO:0102389~polyprenol reductase activity,	IPR001104:3-oxo-5_a-steroid_4-DH_C,IPR039698:Dfg10/SRD5A3,	rcn00510:N-Glycan biosynthesis,rcn01100:Metabolic pathways,
RCHIOBHM_Chr6g0269171	8.21E-05	2.01E-05	1.59525	4.26345	6.80128	7.05097	monoacylglycerol lipase ABHD6(LOC112169345)	6,			GO:0004806~triglyceride lipase activity,	IPR000073:AB_hydrolase_1,IPR029058:AB_hydrolase,
RCHIOBHM_Chr6g0270581	0.00572278	0.00204543	1.22249	3.08356	3.76963	14.3468	(-)-alpha-pinene synthase(LOC112171168)	6,	GO:0016102~diterpenoid biosynthetic process,		GO:0000287~magnesium ion binding,GO:0010333~terpene synthase activity,GO:0050550~pinene synthase activity,	IPR001906:Terpene_synth_N,IPR005630:Terpene_synthase_metal-bd,IPR008930:Terpenoid_cyclase/PrenylTrfase,IPR008949:Isoprenoid_synthase_dom_sf,IPR034741:Terpene_cyclase-like_1_C,IPR036965:Terpene_synth_N_sf,IPR044814:Terpene_cyclase_plant_C1,	rcn00909:Sesquiterpenoid and triterpenoid biosynthesis,
RCHIOBHM_Chr6g0271291	9.09E-06	1.79E-06	0.633582	4.77539	3.0256	13.786		6
RCHIOBHM_Chr6g0272241	0.00011554	2.89E-05	0.941926	4.18168	3.93883	11.443	embryogenesis-associated protein EMB8(LOC112170462)	6,	GO:0044255~cellular lipid metabolic process,	GO:0016020~membrane,	GO:0034338~short-chain carboxylesterase activity,GO:0047372~acylglycerol lipase activity,
RCHIOBHM_Chr6g0272251	4.42E-13	2.06E-14	0.439592	7.64664	3.3614	33.1129	Putative alcohol O-acetyltransferase(RchiOBHm_Chr6g0272251)	6	GO:0044255~cellular lipid metabolic process,	GO:0016020~membrane,	GO:0004026~alcohol O-acetyltransferase activity,GO:0034338~short-chain carboxylesterase activity,GO:0047372~acylglycerol lipase activity,	IPR012020:ABHD4,IPR022742:Hydrolase_4,IPR029058:AB_hydrolase,
RCHIOBHM_Chr6g0273101	0.00787028	0.0029138	0.399484	2.97669	1.18914	59.7621	putative laccase-9(LOC112170521)	6,	GO:0046274~lignin catabolic process,	GO:0048046~apoplast,	GO:0005507~copper ion binding,GO:0052716~hydroquinone:oxygen oxidoreductase activity,	IPR001117:Cu-oxidase_2nd,IPR002355:Cu_oxidase_Cu_BS,IPR008972:Cupredoxin,IPR011706:Cu-oxidase_C,IPR011707:Cu-oxidase-like_N,IPR017761:Laccase,IPR033138:Cu_oxidase_CS,IPR034285:CuRO_2_LCC,IPR034288:CuRO_1_LCC,IPR034289:CuRO_3_LCC,IPR045087:Cu-oxidase_fam,
RCHIOBHM_Chr6g0273911	6.38E-12	3.61E-13	1.01471	7.26926	7.37618	24.2254	tuberculostearic acid methyltransferase UfaA1(LOC112174435)	6,	GO:0008610~lipid biosynthetic process,GO:0032259~methylation,		GO:0008168~methyltransferase activity,GO:0008825~cyclopropane-fatty-acyl-phospholipid synthase activity,	IPR003333:CMAS,IPR026669:Arsenite_MeTrfase-like,IPR029063:SAM-dependent_MTases_sf,
RCHIOBHM_Chr6g0273961	0.035225	0.0160508	0.827252	2.40776	1.99182	12.6369	Putative nucleotide-binding alpha-beta plait domain-containing protein(RchiOBHm_Chr6g0273961)	6			GO:0003723~RNA binding,	IPR000504:RRM_dom,IPR012677:Nucleotide-bd_a/b_plait_sf,IPR035979:RBD_domain_sf,
RCHIOBHM_Chr6g0274861	0.000497047	0.000140533	0.484008	3.80723	1.84273	52.971	RchiOBHm_Chr6g0274861	6		GO:0016020~membrane,
RCHIOBHM_Chr6g0274911	1.01E-28	7.43E-31	0.140294	11.5494	1.62032	329.388	uncharacterized LOC112171985(LOC112171985)	6,
RCHIOBHM_Chr6g0275231	0.000340329	9.35E-05	0.771343	3.9068	3.01348	17.1107	WPP domain-interacting tail-anchored protein 1(LOC112168917)	6,				IPR039976:WIT1/WIT2,
RCHIOBHM_Chr6g0275611	0.0255946	0.011084	0.837065	2.54004	2.12618	13.3416	RchiOBHm_Chr6g0275611	6
RCHIOBHM_Chr6g0276551	0.000478101	0.000135036	1.61811	3.81709	6.17648	9.23881		6
RCHIOBHM_Chr6g0276901	8.49E-07	1.30E-07	0.674612	5.27879	3.56113	21.8129		6
RCHIOBHM_Chr6g0277601	1.32E-07	1.76E-08	0.418343	5.63423	2.35704	40.9685	transcription factor MYB73(LOC112173545)	6,	GO:0006355~regulation of DNA-templated transcription,	GO:0005634~nucleus,	GO:0000978~RNA polymerase II cis-regulatory region sequence-specific DNA binding,GO:0000981~DNA-binding transcription factor activity, RNA polymerase II-specific,	IPR001005:SANT/Myb,IPR009057:Homeobox-like_sf,IPR017930:Myb_dom,
RCHIOBHM_Chr6g0277911	0.0127467	0.00500737	0.372819	2.80656	1.04634	37.0752		6
RCHIOBHM_Chr6g0277921	2.07E-15	7.00E-17	1.00513	8.34702	8.38981	23.5254	BAHD acyltransferase At5g47980(LOC112171334)	6,			GO:0004026~alcohol O-acetyltransferase activity,	IPR023213:CAT-like_dom_sf,
RCHIOBHM_Chr6g0278071	1.85E-05	3.89E-06	0.972413	4.61713	4.48976	14.1532	RchiOBHm_Chr6g0278071	6		GO:0016020~membrane,
RCHIOBHM_Chr6g0278361	0.000802913	0.000239271	1.65442	3.67348	6.07747	8.3805	BAHD acyltransferase BIA1(LOC112171350)	6,	GO:0009094~L-phenylalanine biosynthetic process,		GO:0004026~alcohol O-acetyltransferase activity,	IPR023213:CAT-like_dom_sf,
RCHIOBHM_Chr6g0280431	0.000815921	0.000244105	0.338416	3.66837	1.24143	47.3787		6
RCHIOBHM_Chr6g0281641	1.18E-25	1.35E-27	0.244484	10.8854	2.66131	197.101		6
RCHIOBHM_Chr6g0282191	1.36E-14	5.06E-16	0.252614	8.10995	2.04869	197.448	TPR repeat-containing protein ZIP4(LOC112169932)	6,	GO:0007129~homologous chromosome pairing at meiosis,GO:0007131~reciprocal meiotic recombination,GO:0051321~meiotic cell cycle,GO:0071139~resolution of DNA recombination intermediates,GO:0090173~regulation of synaptonemal complex assembly,	GO:0005634~nucleus,GO:0005694~chromosome,	GO:0005515~protein binding,	IPR011990:TPR-like_helical_dom_sf,IPR013940:Spo22/ZIP4/TEX11,IPR039057:Spo22/ZIP4,
RCHIOBHM_Chr6g0283831	0.011867	0.00460604	0.593822	2.83337	1.68252	9.27441		6
RCHIOBHM_Chr6g0284021	0.00319207	0.00106934	0.498662	3.27162	1.63143	33.201	uncharacterized LOC112168803(LOC112168803)	6,
RCHIOBHM_Chr6g0284051	1.99E-07	2.72E-08	0.636142	5.55873	3.53614	34.519	uncharacterized abhydrolase domain-containing protein DDB_G0269086(LOC112174350)	6,
RCHIOBHM_Chr6g0284441	2.81E-11	1.86E-12	0.219069	7.04487	1.54331	109.682	UBX domain-containing protein 1(LOC112173738)	6,			GO:0005515~protein binding,	IPR009060:UBA-like_sf,IPR015940:UBA,IPR018997:PUB_domain,IPR036339:PUB-like_dom_sf,
RCHIOBHM_Chr6g0284681	0.00012406	3.14E-05	0.682526	4.16334	2.84159	15.8151		6
RCHIOBHM_Chr6g0287901	1.48E-24	1.96E-26	0.534205	10.6392	5.6835	63.7947	protein LIGHT-DEPENDENT SHORT HYPOCOTYLS 4(LOC112172159)	6,	GO:0009299~mRNA transcription,GO:0009416~response to light stimulus,	GO:0005634~nucleus,		IPR006936:ALOG_dom,IPR040222:ALOG,
RCHIOBHM_Chr6g0287921	1.61E-06	2.67E-07	0.935027	5.14555	4.81123	16.9554		6
RCHIOBHM_Chr6g0288371	5.75E-23	8.44E-25	0.385781	10.2827	3.96685	69.7828	hyoscyamine 6-dioxygenase(LOC112173435)	6,			GO:0016491~oxidoreductase activity,GO:0046872~metal ion binding,	IPR005123:Oxoglu/Fe-dep_dioxygenase,IPR026992:DIOX_N,IPR027443:IPNS-like_sf,IPR044861:IPNS-like_FE2OG_OXY,
RCHIOBHM_Chr6g0288551	1.82E-15	6.00E-17	0.515253	8.36525	4.31022	70.3553	1-aminocyclopropane-1-carboxylate oxidase homolog 1(LOC112174430)	6,	GO:0044249~cellular biosynthetic process,GO:0044550~secondary metabolite biosynthetic process,		GO:0046872~metal ion binding,GO:0050590~desacetoxyvindoline 4-hydroxylase activity,	IPR005123:Oxoglu/Fe-dep_dioxygenase,IPR026992:DIOX_N,IPR027443:IPNS-like_sf,IPR044861:IPNS-like_FE2OG_OXY,
RCHIOBHM_Chr6g0289531	0.00411589	0.00142111	0.641035	3.19033	2.04511	19.2448		6
RCHIOBHM_Chr6g0290431	0.0379039	0.0175109	0.757342	2.3758	1.79929	21.8143	FCS-Like Zinc finger 5(LOC112174559)	6,				IPR007650:Zf-FLZ_dom,IPR044533:FLZ1/2/3,
RCHIOBHM_Chr6g0291881	0.0106583	0.00409909	1.57788	2.87043	4.52921	13.7635	bystin(LOC112171592)	6,	GO:0006364~rRNA processing,	GO:0005730~nucleolus,GO:0005737~cytoplasm,GO:0030688~preribosome, small subunit precursor,	GO:0030515~snoRNA binding,	IPR007955:Bystin,
RCHIOBHM_Chr6g0292071	0.000298488	8.04E-05	0.334486	3.94306	1.3189	49.4236	sugar transporter ERD6-like 7(LOC112173933)	6,	GO:0008643~carbohydrate transport,GO:0055085~transmembrane transport,	GO:0016020~membrane,	GO:0051119~sugar transmembrane transporter activity,	IPR003663:Sugar/inositol_transpt,IPR005828:MFS_sugar_transport-like,IPR005829:Sugar_transporter_CS,IPR011701:MFS,IPR020846:MFS_dom,IPR036259:MFS_trans_sf,IPR044775:MFS_ERD6/Tret1-like,
RCHIOBHM_Chr6g0292161	1.38E-08	1.47E-09	0.306944	6.04784	1.85635	50.0327		6
RCHIOBHM_Chr6g0292901	0.00740635	0.00271813	0.891967	2.99794	2.67406	11.6208	monothiol glutaredoxin-S6(LOC112174570)	6,			GO:0004791~thioredoxin-disulfide reductase (NADPH) activity,	IPR002109:Glutaredoxin,IPR011905:GlrX-like_pln_2,IPR014025:Glutaredoxin_subgr,IPR036249:Thioredoxin-like_sf,
RCHIOBHM_Chr6g0293491	1.06E-20	2.06E-22	0.202484	9.73896	1.97198	154.092	putative indole-3-acetic acid-amido synthetase GH3.9(LOC112173329)	6,		GO:0005737~cytoplasm,	GO:0016881~acid-amino acid ligase activity,	IPR004993:GH3,	rcn04075:Plant hormone signal transduction,
RCHIOBHM_Chr6g0295221	3.17E-07	4.50E-08	0.516436	5.4701	2.82495	40.8056	RchiOBHm_Chr6g0295221	6		GO:0016020~membrane,
RCHIOBHM_Chr6g0295911	7.28E-06	1.40E-06	0.245082	4.82499	1.18252	90.8046	E3 ubiquitin-protein ligase RING1(LOC112171649)	6,		GO:0005737~cytoplasm,	GO:0004839~ubiquitin activating enzyme activity,GO:0046872~metal ion binding,GO:0061630~ubiquitin protein ligase activity,	IPR001841:Znf_RING,IPR013083:Znf_RING/FYVE/PHD,
RCHIOBHM_Chr6g0297681	8.17E-06	1.60E-06	0.657256	4.7984	3.15378	18.0067	RchiOBHm_Chr6g0297681	6
RCHIOBHM_Chr6g0297871	4.17E-10	3.43E-11	0.268687	6.62687	1.78055	65.2265	putative 4-hydroxy-4-methyl-2-oxoglutarate aldolase 3(LOC112173400)	6,	GO:0051252~regulation of RNA metabolic process,GO:1902369~negative regulation of RNA catabolic process,	GO:0005829~cytosol,	GO:0008428~ribonuclease inhibitor activity,GO:0008948~oxaloacetate decarboxylase activity,GO:0046872~metal ion binding,GO:0047443~4-hydroxy-4-methyl-2-oxoglutarate aldolase activity,	IPR005493:RraA/RraA-like,IPR010203:RraA,IPR036704:RraA/RraA-like_sf,
RCHIOBHM_Chr6g0298161	0.000191706	5.00E-05	0.56962	4.05572	2.31021	31.1701	putative UPF0481 protein At3g02645(LOC112174317)	6,		GO:0016020~membrane,		IPR004158:DUF247_pln,
RCHIOBHM_Chr6g0299531	5.88E-06	1.11E-06	1.26307	4.87093	6.15232	7.15533	B3 domain-containing protein Os01g0234100(LOC112171710)	6,			GO:0003677~DNA binding,	IPR003340:B3_DNA-bd,IPR015300:DNA-bd_pseudobarrel_sf,IPR044837:REM16-like,
RCHIOBHM_Chr6g0299791	3.70E-06	6.63E-07	1.01136	4.97196	5.02846	17.8483	homogentisate geranylgeranyltransferase, chloroplastic(LOC112174207)	6,		GO:0016020~membrane,GO:0031969~chloroplast membrane,	GO:0004659~prenyltransferase activity,	IPR000537:UbiA_prenyltransferase,IPR044502:AtHST-like,IPR044878:UbiA_sf,	rcn00130:Ubiquinone and other terpenoid-quinone biosynthesis,rcn01100:Metabolic pathways,rcn01110:Biosynthesis of secondary metabolites,rcn01240:Biosynthesis of cofactors,
RCHIOBHM_Chr6g0299811	0.0413333	0.0193284	1.38161	2.33914	3.23178	7.04415		6
RCHIOBHM_Chr6g0300621	0.0131605	0.00518153	1.16664	2.79553	3.26137	21.5866	UDP-glycosyltransferase 72E1(LOC112171721)	6,			GO:0008194~UDP-glycosyltransferase activity,GO:0047213~anthocyanidin 3-O-glucosyltransferase activity,	IPR002213:UDP_glucos_trans,
RCHIOBHM_Chr6g0300691	0.010714	0.00412393	0.793705	2.86852	2.27676	19.6366	Putative 11-oxo-beta-amyrin 30-oxidase(RchiOBHm_Chr6g0300691)	6		GO:0016020~membrane,	GO:0005506~iron ion binding,GO:0020037~heme binding,GO:0102375~11-oxo-beta-amyrin 30-oxidase activity,	IPR001128:Cyt_P450,IPR002401:Cyt_P450_E_grp-I,IPR017972:Cyt_P450_CS,IPR036396:Cyt_P450_sf,
RCHIOBHM_Chr6g0302041	3.82E-06	6.85E-07	0.642969	4.9657	3.19279	59.4873	protein SHI RELATED SEQUENCE 1(LOC112169710)	6,	GO:0009734~auxin-activated signaling pathway,GO:0009851~auxin biosynthetic process,GO:0045893~positive regulation of DNA-templated transcription,	GO:0005634~nucleus,	GO:0003677~DNA binding,GO:0003700~DNA-binding transcription factor activity,	IPR006510:Znf_LRP1,IPR006511:SHI_C,IPR007818:SHI,
RCHIOBHM_Chr6g0302751	4.15E-23	5.97E-25	0.333638	10.3159	3.44177	38.3159	RchiOBHm_Chr6g0266391	6
RCHIOBHM_Chr6g0303481	0.0121807	0.00474926	0.458044	2.82357	1.29332	25.8784	protein FD(LOC112173617)	6,	GO:0045893~positive regulation of DNA-templated transcription,	GO:0005634~nucleus,	GO:0003700~DNA-binding transcription factor activity,	IPR004827:bZIP,IPR043452:BZIP46-like,IPR046347:bZIP_sf,	rcn04075:Plant hormone signal transduction,
RCHIOBHM_Chr6g0303541	2.17E-05	4.65E-06	0.91383	4.58003	4.18537	26.3147	UPF0496 protein At1g20180(LOC112173300)	6,		GO:0016020~membrane,		IPR007749:DUF677,
RCHIOBHM_Chr6g0305321	0.000134013	3.41E-05	0.730035	4.14438	3.02554	20.0812	probable LRR receptor-like serine/threonine-protein kinase At4g31250(LOC112173338)	6,	GO:0006468~protein phosphorylation,	GO:0016020~membrane,	GO:0004672~protein kinase activity,GO:0005515~protein binding,GO:0005524~ATP binding,	IPR000719:Prot_kinase_dom,IPR001245:Ser-Thr/Tyr_kinase_cat_dom,IPR001611:Leu-rich_rpt,IPR011009:Kinase-like_dom_sf,IPR013210:LRR_N_plant-typ,IPR032675:LRR_dom_sf,IPR046959:PRK1-6/SRF4-like,
RCHIOBHM_Chr6g0305391	6.78E-29	4.78E-31	0.924009	11.5873	10.7068	150.713	(-)-alpha-pinene synthase(LOC112169746)	6,	GO:0016102~diterpenoid biosynthetic process,		GO:0000287~magnesium ion binding,GO:0010333~terpene synthase activity,GO:0050550~pinene synthase activity,	IPR001906:Terpene_synth_N,IPR005630:Terpene_synthase_metal-bd,IPR008930:Terpenoid_cyclase/PrenylTrfase,IPR008949:Isoprenoid_synthase_dom_sf,IPR034741:Terpene_cyclase-like_1_C,IPR036965:Terpene_synth_N_sf,IPR044814:Terpene_cyclase_plant_C1,	rcn00909:Sesquiterpenoid and triterpenoid biosynthesis,
RCHIOBHM_Chr6g0305531	3.19E-08	3.64E-09	0.959542	5.89985	5.66116	23.3219	protein CUP-SHAPED COTYLEDON 1(LOC112173407)	6,	GO:0006355~regulation of DNA-templated transcription,		GO:0003677~DNA binding,	IPR003441:NAC-dom,IPR036093:NAC_dom_sf,
RCHIOBHM_Chr6g0307511	5.87E-05	1.39E-05	0.472658	4.34575	2.05405	15.9415	Putative carboxylesterase(RchiOBHm_Chr6g0307511)	6			GO:0106435~carboxylesterase activity,	IPR013094:AB_hydrolase_3,IPR029058:AB_hydrolase,
RCHIOBHM_Chr6g0307531	5.68E-12	3.17E-13	0.254963	7.28704	1.85793	51.4676	Origin recognition complex subunit 2(RchiOBHm_Chr6g0307531)	6	GO:0006260~DNA replication,	GO:0005664~nuclear origin of replication recognition complex,	GO:0003688~DNA replication origin binding,	IPR007220:ORC2,
RCHIOBHM_Chr6g0308081	3.56E-05	7.94E-06	0.291897	4.46682	1.30385	44.6314	triacylglycerol lipase OBL1(LOC112169128)	6,	GO:0006629~lipid metabolic process,	GO:0016020~membrane,	GO:0004806~triglyceride lipase activity,	IPR002921:Fungal_lipase-like,IPR029058:AB_hydrolase,IPR044819:OBL-like,
RCHIOBHM_Chr6g0309001	8.15E-07	1.24E-07	0.225852	5.28798	1.1943	78.5882		6
RCHIOBHM_Chr6g0309551	8.61E-05	2.12E-05	0.523704	4.25232	2.22696	49.901	increased DNA methylation 1(LOC112171815)	6,	GO:0006357~regulation of transcription by RNA polymerase II,GO:0045892~negative regulation of DNA-templated transcription,	GO:0005634~nucleus,	GO:0003714~transcription corepressor activity,GO:0004402~histone acetyltransferase activity,GO:0016747~acyltransferase activity, transferring groups other than amino-acyl groups,GO:0046872~metal ion binding,	IPR000182:GNAT_dom,IPR001965:Znf_PHD,IPR011011:Znf_FYVE_PHD,IPR013083:Znf_RING/FYVE/PHD,IPR016181:Acyl_CoA_acyltransferase,IPR019786:Zinc_finger_PHD-type_CS,IPR019787:Znf_PHD-finger,IPR032308:TDBD,
RCHIOBHM_Chr6g0309571	0.0088561	0.00332853	0.520509	2.93565	1.52803	32.3786	Putative histone acetyltransferase chromatin regulator PHD family(RchiOBHm_Chr6g0309571)	6	GO:0006357~regulation of transcription by RNA polymerase II,	GO:0005634~nucleus,	GO:0004402~histone acetyltransferase activity,GO:0046872~metal ion binding,	IPR000182:GNAT_dom,IPR001965:Znf_PHD,IPR011011:Znf_FYVE_PHD,IPR013083:Znf_RING/FYVE/PHD,IPR016181:Acyl_CoA_acyltransferase,IPR019786:Zinc_finger_PHD-type_CS,IPR019787:Znf_PHD-finger,
RCHIOBHM_Chr6g0310031	0.000162162	4.18E-05	0.812814	4.09729	3.33033	28.5163	RchiOBHm_Chr6g0310031	6
RCHIOBHM_Chr6g0311711	1.60E-10	1.18E-11	0.456862	6.78257	3.0987	53.9789	transcription factor MYB123(LOC112169550)	6,				IPR001005:SANT/Myb,IPR009057:Homeobox-like_sf,IPR017930:Myb_dom,
RCHIOBHM_Chr6g0312961	9.88E-06	1.96E-06	0.774834	4.75718	3.68602	25.8684	probable indole-3-pyruvate monooxygenase YUCCA4(LOC112174135)	6,	GO:0009851~auxin biosynthetic process,	GO:0005788~endoplasmic reticulum lumen,GO:0005789~endoplasmic reticulum membrane,GO:0005829~cytosol,	GO:0004499~N,N-dimethylaniline monooxygenase activity,GO:0050660~flavin adenine dinucleotide binding,GO:0050661~NADP binding,GO:0103075~indole-3-pyruvate monooxygenase activity,	IPR020946:Flavin_mOase-like,IPR036188:FAD/NAD-bd_sf,	rcn00380:Tryptophan metabolism,rcn01100:Metabolic pathways,
RCHIOBHM_Chr7g0177571	0.0495581	0.0238769	1.10041	2.2591	2.48595	7.84353		7
RCHIOBHM_Chr7g0177591	0.000146997	3.75E-05	0.429638	4.12207	1.771	36.4635	uncharacterized LOC112175097(LOC112175097)	7,	GO:0000122~negative regulation of transcription by RNA polymerase II,GO:0045892~negative regulation of DNA-templated transcription,	GO:0070822~Sin3-type complex,	GO:0003714~transcription corepressor activity,GO:0046872~metal ion binding,	IPR000949:ELM2_dom,IPR001965:Znf_PHD,IPR011011:Znf_FYVE_PHD,IPR013083:Znf_RING/FYVE/PHD,IPR019786:Zinc_finger_PHD-type_CS,IPR019787:Znf_PHD-finger,
RCHIOBHM_Chr7g0179571	0.00785047	0.00289725	0.513726	2.97843	1.5301	23.2384	RchiOBHm_Chr7g0179571	7
RCHIOBHM_Chr7g0179991	6.46E-12	3.71E-13	0.361077	7.26589	2.62355	87.8485	Putative F-box domain, kelch-type beta propeller, F-box associated interaction(RchiOBHm_Chr7g0179991)	7				IPR001810:F-box_dom,IPR012871:DUF1668_ORYSA,IPR015915:Kelch-typ_b-propeller,IPR017451:F-box-assoc_interact_dom,IPR036047:F-box-like_dom_sf,
RCHIOBHM_Chr7g0182381	0.0157671	0.0063698	1.55763	2.72811	4.24939	6.99031		7
RCHIOBHM_Chr7g0183021	2.34E-05	5.03E-06	1.42997	4.56369	6.52594	12.8416	uncharacterized LOC112175774(LOC112175774)	7,				IPR049914:PHD1-6,
RCHIOBHM_Chr7g0183051	5.61E-07	8.22E-08	0.97394	5.36232	5.22258	11.1156	DNAJ protein JJJ1 homolog(LOC112176431)	7,			GO:0046872~metal ion binding,	IPR001623:DnaJ_domain,IPR013087:Znf_C2H2_type,IPR022755:Znf_C2H2_jaz,IPR036236:Znf_C2H2_sf,IPR036869:J_dom_sf,IPR044648:JJJ1_plant,
RCHIOBHM_Chr7g0183151	0.00339028	0.00114668	0.998093	3.25182	3.24562	21.9591	uncharacterized LOC112176434(LOC112176434)	7,
RCHIOBHM_Chr7g0183981	6.90E-07	1.03E-07	0.445934	5.32106	2.37284	47.8333		7
RCHIOBHM_Chr7g0184241	0.000309901	8.40E-05	0.668323	3.93269	2.62831	15.0038		7
RCHIOBHM_Chr7g0184991	0.000336978	9.24E-05	0.357611	3.90971	1.39815	37.6199	uncharacterized LOC112179557(LOC112179557)	7,				IPR011205:UCP015417_vWA,IPR036465:vWFA_dom_sf,
RCHIOBHM_Chr7g0185001	2.14E-05	4.58E-06	1.58401	4.58324	7.25991	11.5751	uncharacterized LOC112177292(LOC112177292)	7,				IPR011205:UCP015417_vWA,IPR036465:vWFA_dom_sf,
RCHIOBHM_Chr7g0185381	0.00123995	0.000382981	0.635421	3.55154	2.25673	12.8071	Putative leucine-rich repeat domain, L domain-containing protein(RchiOBHm_Chr7g0185381)	7				IPR032675:LRR_dom_sf,
RCHIOBHM_Chr7g0185481	0.0194185	0.0080616	0.522537	2.64948	1.38445	26.3237	protein CUP-SHAPED COTYLEDON 1(LOC112175379)	7,	GO:0006355~regulation of DNA-templated transcription,		GO:0003677~DNA binding,	IPR003441:NAC-dom,IPR036093:NAC_dom_sf,
RCHIOBHM_Chr7g0185811	0.00296804	0.000986442	0.525765	3.29437	1.73206	14.2022	Secreted protein(RchiOBHm_Chr7g0185811)	7		GO:0016020~membrane,
RCHIOBHM_Chr7g0186511	0.00231729	0.000751791	0.914139	3.36996	3.08061	11.8122		7
RCHIOBHM_Chr7g0187441	2.16E-05	4.62E-06	0.516419	4.5814	2.36592	51.9749	uncharacterized protein At5g39865(LOC112179934)	7,				IPR002109:Glutaredoxin,IPR036249:Thioredoxin-like_sf,
RCHIOBHM_Chr7g0187941	0.0251305	0.0108683	0.495691	2.54691	1.26248	35.6512	nuclear pore complex protein NUP98A(LOC112180251)	7,	GO:0000973~post-transcriptional tethering of RNA polymerase II gene DNA at nuclear periphery,GO:0006405~RNA export from nucleus,GO:0006606~protein import into nucleus,GO:0034398~telomere tethering at nuclear periphery,	GO:0005643~nuclear pore,GO:0044614~nuclear pore cytoplasmic filaments,	GO:0003723~RNA binding,GO:0008139~nuclear localization sequence binding,GO:0017056~structural constituent of nuclear pore,	IPR037665:Nucleoporin_S59-like,
RCHIOBHM_Chr7g0188361	1.73E-06	2.87E-07	0.252732	5.13156	1.29691	150.414	pentatricopeptide repeat-containing protein At2g29760, chloroplastic(LOC112176947)	7,	GO:0009451~RNA modification,	GO:0043231~intracellular membrane-bounded organelle,	GO:0003723~RNA binding,GO:0005515~protein binding,	IPR002885:Pentatricopeptide_rpt,IPR011990:TPR-like_helical_dom_sf,IPR045215:PPR_prot_At1g15510,IPR046848:E_motif,
RCHIOBHM_Chr7g0189571	0.0011631	0.00035583	1.14393	3.57085	4.08478	15.2207	RchiOBHm_Chr7g0189571	7		GO:0016020~membrane,
RCHIOBHM_Chr7g0189611	0.0183794	0.00755464	0.471079	2.67135	1.25842	19.6498	Putative transcription factor interactor and regulator CCHC(Zn) family(RchiOBHm_Chr7g0189611)	7
RCHIOBHM_Chr7g0189941	0.00472177	0.00164693	0.419334	3.14746	1.31984	43.7958	RNA polymerase II C-terminal domain phosphatase-like 4(LOC112177348)	7,		GO:0005634~nucleus,	GO:0008420~RNA polymerase II CTD heptapeptide repeat phosphatase activity,GO:0017018~myosin phosphatase activity,	IPR001357:BRCT_dom,IPR004274:FCP1_dom,IPR011947:FCP1_euk,IPR023214:HAD_sf,IPR036412:HAD-like_sf,IPR036420:BRCT_dom_sf,IPR039189:Fcp1,
RCHIOBHM_Chr7g0192091	7.35E-06	1.42E-06	0.915588	4.82245	4.41538	7.97756	Putative 5-epiaristolochene 1,3-dihydroxylase(RchiOBHm_Chr7g0192091)	7			GO:0005506~iron ion binding,GO:0020037~heme binding,GO:0102170~5-epi-aristolochene-1,3-dihydroxylase activity,	IPR036396:Cyt_P450_sf,
RCHIOBHM_Chr7g0192471	0.0187905	0.00776776	0.893694	2.662	2.37902	11.0767	probable splicing factor 3A subunit 1(LOC112177401)	7,	GO:0000381~regulation of alternative mRNA splicing, via spliceosome,GO:0045292~mRNA cis splicing, via spliceosome,	GO:0005686~U2 snRNP,GO:0016020~membrane,GO:0071004~U2-type prespliceosome,GO:0071013~catalytic step 2 spliceosome,	GO:0003723~RNA binding,	IPR000061:Surp,IPR022030:SF3A1_dom,IPR029071:Ubiquitin-like_domsf,IPR035967:SWAP/Surp_sf,IPR045146:SF3A1,	rcn03040:Spliceosome,
RCHIOBHM_Chr7g0192861	0.000103742	2.58E-05	0.429416	4.20743	1.80674	52.3865	protein LATERAL ORGAN BOUNDARIES(LOC112179719)	7,				IPR004883:LOB,
RCHIOBHM_Chr7g0192881	0.00322965	0.0010861	0.432123	3.26722	1.41184	45.7706	oleosin H2(LOC112180811)	7,	GO:0010344~seed oilbody biogenesis,GO:0019915~lipid storage,GO:0050826~response to freezing,	GO:0012511~monolayer-surrounded lipid storage body,GO:0016020~membrane,		IPR000136:Oleosin,
RCHIOBHM_Chr7g0194841	0.0453978	0.0215926	0.888951	2.29746	2.04233	14.6431	Putative transcription factor C2H2 family(RchiOBHm_Chr7g0194841)	7		GO:0016020~membrane,	GO:0030247~polysaccharide binding,	IPR001841:Znf_RING,IPR013083:Znf_RING/FYVE/PHD,IPR025287:WAK_GUB,IPR046948:ATL20-22-like,
RCHIOBHM_Chr7g0195111	3.91E-05	8.82E-06	0.671516	4.44435	2.98445	44.819	putative receptor-like protein kinase At1g80870(LOC112179739)	7,	GO:0006468~protein phosphorylation,GO:0016310~phosphorylation,		GO:0004672~protein kinase activity,GO:0005524~ATP binding,	IPR000719:Prot_kinase_dom,IPR001245:Ser-Thr/Tyr_kinase_cat_dom,IPR011009:Kinase-like_dom_sf,IPR046959:PRK1-6/SRF4-like,
RCHIOBHM_Chr7g0196871	0.00103422	0.000313667	0.560076	3.60374	2.01837	16.2923		7
RCHIOBHM_Chr7g0197461	2.14E-44	2.52E-47	0.116596	14.4497	1.68477	332.752		7
RCHIOBHM_Chr7g0197481	8.09E-30	5.23E-32	0.211708	11.7754	2.49295	210.075	uncharacterized LOC112179483(LOC112179483)	7,
RCHIOBHM_Chr7g0198381	0.00387558	0.00132789	0.425505	3.20988	1.36582	23.8508		7
RCHIOBHM_Chr7g0198821	0.00038601	0.000107666	1.22819	3.87263	4.75631	13.2571	probable fatty acyl-CoA reductase 5(LOC121050494)	7,	GO:0010345~suberin biosynthetic process,GO:0035336~long-chain fatty-acyl-CoA metabolic process,	GO:0043231~intracellular membrane-bounded organelle,	GO:0080019~alcohol-forming very long-chain fatty acyl-CoA reductase activity,GO:0102965~alcohol-forming long-chain fatty acyl-CoA reductase activity,	IPR013120:Far_NAD-bd,IPR026055:FAR,IPR033640:FAR_C,IPR036291:NAD(P)-bd_dom_sf,
RCHIOBHM_Chr7g0198841	0.0426348	0.0201407	0.583701	2.32372	1.35635	20.7993		7
RCHIOBHM_Chr7g0199081	0.0418429	0.0196315	1.21338	2.33332	2.8312	26.0978	cytochrome P450 87A3(LOC112179458)	7,	GO:0010268~brassinosteroid homeostasis,GO:0016125~sterol metabolic process,GO:0016132~brassinosteroid biosynthetic process,	GO:0016020~membrane,	GO:0004497~monooxygenase activity,GO:0005506~iron ion binding,GO:0016705~oxidoreductase activity, acting on paired donors, with incorporation or reduction of molecular oxygen,GO:0020037~heme binding,	IPR001128:Cyt_P450,IPR002401:Cyt_P450_E_grp-I,IPR017972:Cyt_P450_CS,IPR036396:Cyt_P450_sf,
RCHIOBHM_Chr7g0199971	0.00120102	0.000369544	0.462447	3.56093	1.64674	29.0719	RchiOBHm_Chr7g0199971	7		GO:0016020~membrane,
RCHIOBHM_Chr7g0200161	4.28E-05	9.74E-06	0.787741	4.4228	3.48402	11.0296		7
RCHIOBHM_Chr7g0200351	0.0127467	0.00500323	0.390954	2.80683	1.09734	58.4736	putative nuclease HARBI1(LOC112177525)	7,				IPR006912:Harbinger_derived_prot,
RCHIOBHM_Chr7g0201961	1.05E-12	5.16E-14	0.180481	7.52786	1.35864	124.41	Putative cytochrome P450(RchiOBHm_Chr7g0201961)	7		GO:0016020~membrane,	GO:0004497~monooxygenase activity,GO:0005506~iron ion binding,GO:0016705~oxidoreductase activity, acting on paired donors, with incorporation or reduction of molecular oxygen,GO:0020037~heme binding,	IPR001128:Cyt_P450,IPR002401:Cyt_P450_E_grp-I,IPR017972:Cyt_P450_CS,IPR036396:Cyt_P450_sf,
RCHIOBHM_Chr7g0203031	0.000365176	0.000100851	0.632701	3.88853	2.46028	24.6114	RchiOBHm_Chr7g0203031	7
RCHIOBHM_Chr7g0203231	2.04E-12	1.09E-13	1.02138	7.42941	7.58824	20.5195	Arogenate dehydratase(RchiOBHm_Chr7g0203231)	7		GO:0009570~chloroplast stroma,	GO:0004664~prephenate dehydratase activity,GO:0047769~arogenate dehydratase activity,	IPR001086:Preph_deHydtase,IPR002912:ACT_dom,IPR018528:Preph_deHydtase_CS,IPR045865:ACT-like_dom_sf,
RCHIOBHM_Chr7g0204571	8.42E-07	1.28E-07	0.611481	5.28119	3.22935	51.0999	plasma membrane ATPase 1(LOC112178761)	7,	GO:0051453~regulation of intracellular pH,GO:0120029~proton export across plasma membrane,	GO:0005886~plasma membrane,	GO:0005524~ATP binding,GO:0008553~P-type proton-exporting transporter activity,GO:0016887~ATP hydrolysis activity,	IPR001757:P_typ_ATPase,IPR004014:ATPase_P-typ_cation-transptr_N,IPR006534:P-type_ATPase_IIIA,IPR008250:ATPase_P-typ_transduc_dom_A_sf,IPR018303:ATPase_P-typ_P_site,IPR023214:HAD_sf,IPR023298:ATPase_P-typ_TM_dom_sf,IPR023299:ATPase_P-typ_cyto_dom_N,IPR036412:HAD-like_sf,IPR044492:P_typ_ATPase_HD_dom,	rcn00190:Oxidative phosphorylation,rcn01100:Metabolic pathways,rcn04075:Plant hormone signal transduction,
RCHIOBHM_Chr7g0204581	0.00532128	0.00188885	0.763196	3.10717	2.37138	26.5688		7
RCHIOBHM_Chr7g0204591	3.47E-06	6.21E-07	0.643281	4.98471	3.20657	19.643	RchiOBHm_Chr7g0204591	7		GO:0016020~membrane,
RCHIOBHM_Chr7g0205431	0.0144459	0.00576396	1.70158	2.76092	4.69792	8.59162		7
RCHIOBHM_Chr7g0205531	0.0150135	0.00602128	0.387089	2.74662	1.06319	54.5419	RchiOBHm_Chr7g0205531	7
RCHIOBHM_Chr7g0205561	0.019712	0.00820657	1.33066	2.64345	3.51753	8.76463	2-oxoglutarate-dependent dioxygenase 19(LOC112177618)	7,			GO:0045486~naringenin 3-dioxygenase activity,GO:0046872~metal ion binding,	IPR005123:Oxoglu/Fe-dep_dioxygenase,IPR026992:DIOX_N,IPR027443:IPNS-like_sf,IPR044861:IPNS-like_FE2OG_OXY,
RCHIOBHM_Chr7g0206271	3.12E-07	4.38E-08	0.963007	5.47471	5.27218	15.0558	RchiOBHm_Chr7g0206271	7		GO:0016020~membrane,
RCHIOBHM_Chr7g0212451	2.72E-09	2.52E-10	0.233375	6.32548	1.47621	132.642	disease resistance protein RPM1(LOC112175892)	7,	GO:0098542~defense response to other organism,		GO:0016787~hydrolase activity,GO:0043531~ADP binding,	IPR002182:NB-ARC,IPR027417:P-loop_NTPase,IPR032675:LRR_dom_sf,IPR036388:WH-like_DNA-bd_sf,IPR038005:RX-like_CC,IPR041118:Rx_N,IPR042197:Apaf_helical,IPR044974:Disease_R_plants,	rcn04626:Plant-pathogen interaction,
RCHIOBHM_Chr7g0212901	0.0337059	0.0152498	1.7546	2.42639	4.25734	7.22464	Putative major facilitator superfamily domain-containing protein(RchiOBHm_Chr7g0212901)	7		GO:0016020~membrane,		IPR036259:MFS_trans_sf,
RCHIOBHM_Chr7g0213241	5.73E-06	1.08E-06	1.0265	4.87711	5.00636	7.98677		7
RCHIOBHM_Chr7g0215721	0.0282354	0.0124183	0.81333	2.50003	2.03335	12.5545	protein OBERON 2(LOC112178601)	7,	GO:0010071~root meristem specification,GO:0010078~maintenance of root meristem identity,GO:0010468~regulation of gene expression,GO:0010492~maintenance of shoot apical meristem identity,	GO:0005634~nucleus,		IPR004082:OBERON,IPR032535:Oberon_cc,
RCHIOBHM_Chr7g0217021	0.0394959	0.0183564	1.29542	2.35835	3.05506	8.43761	protein PIN-LIKES 3(LOC112179787)	7,	GO:0009734~auxin-activated signaling pathway,GO:0080162~endoplasmic reticulum to cytosol auxin transport,	GO:0016020~membrane,		IPR004776:Mem_transp_PIN-like,IPR045033:PILS1/3/4/5/7,
RCHIOBHM_Chr7g0219381	0.00733596	0.00267953	1.4337	3.00229	4.3044	8.55199	fatty acyl-CoA reductase 3(LOC112177878)	7,	GO:0010345~suberin biosynthetic process,GO:0035336~long-chain fatty-acyl-CoA metabolic process,	GO:0043231~intracellular membrane-bounded organelle,	GO:0080019~alcohol-forming very long-chain fatty acyl-CoA reductase activity,GO:0102965~alcohol-forming long-chain fatty acyl-CoA reductase activity,	IPR013120:Far_NAD-bd,IPR026055:FAR,IPR033640:FAR_C,IPR036291:NAD(P)-bd_dom_sf,	rcn00073:Cutin, suberine and wax biosynthesis,rcn04146:Peroxisome,
RCHIOBHM_Chr7g0220111	1.36E-05	2.78E-06	0.295972	4.68654	1.38708	79.089	glycosyltransferase BC10(LOC112176207)	7,		GO:0016020~membrane,	GO:0016757~glycosyltransferase activity,	IPR003406:Glyco_trans_14,IPR044174:BC10-like,
RCHIOBHM_Chr7g0220241	0.0307975	0.0137079	0.900947	2.46483	2.22068	12.2095	uncharacterized LOC112175564(LOC112175564)	7,	GO:0046854~phosphatidylinositol phosphate biosynthetic process,GO:0072659~protein localization to plasma membrane,	GO:0005737~cytoplasm,GO:0005886~plasma membrane,	GO:0004096~catalase activity,GO:0016874~ligase activity,GO:0020037~heme binding,GO:0031177~phosphopantetheine binding,GO:0070566~adenylyltransferase activity,	IPR018619:Hyccin,
RCHIOBHM_Chr7g0220521	1.26E-07	1.68E-08	0.441092	5.64256	2.48889	51.1921	RchiOBHm_Chr7g0220521	7		GO:0016020~membrane,
RCHIOBHM_Chr7g0222591	0.000290221	7.79E-05	0.45399	3.95067	1.79357	17.7201	alcohol acyl transferase 1(LOC112175857)	7,			GO:0004026~alcohol O-acetyltransferase activity,	IPR023213:CAT-like_dom_sf,
RCHIOBHM_Chr7g0223361	1.19E-06	1.89E-07	0.604878	5.20994	3.15138	30.8076	probable WRKY transcription factor 9(LOC112180145)	7,	GO:0006355~regulation of DNA-templated transcription,	GO:0005634~nucleus,	GO:0003700~DNA-binding transcription factor activity,GO:0043565~sequence-specific DNA binding,	IPR003657:WRKY_dom,IPR036576:WRKY_dom_sf,IPR044810:WRKY_plant,
RCHIOBHM_Chr7g0224051	0.00647299	0.00233757	0.520956	3.04361	1.58559	8.61132	RchiOBHm_Chr7g0224051	7		GO:0016020~membrane,
RCHIOBHM_Chr7g0224141	7.29E-06	1.40E-06	0.299254	4.82453	1.44376	83.9684	putative F-box protein At1g65770(LOC112179298)	7,				IPR005174:DUF295,
RCHIOBHM_Chr7g0224561	9.38E-07	1.46E-07	0.264035	5.25755	1.38817	83.6941	WAT1-related protein At1g68170(LOC112180011)	7,		GO:0005886~plasma membrane,	GO:0022857~transmembrane transporter activity,	IPR000620:EamA_dom,IPR030184:WAT1-related,
RCHIOBHM_Chr7g0226611	2.91E-05	6.43E-06	0.3597	4.51189	1.62292	63.3917	crossover junction endonuclease EME1B(LOC112176038)	7,	GO:0000712~resolution of meiotic recombination intermediates,GO:0006281~DNA repair,GO:0006302~double-strand break repair,GO:0031297~replication fork processing,GO:0031573~mitotic intra-S DNA damage checkpoint signaling,GO:0051301~cell division,	GO:0005634~nucleus,GO:0048476~Holliday junction resolvase complex,	GO:0003677~DNA binding,GO:0004518~nuclease activity,GO:0008821~crossover junction DNA endonuclease activity,	IPR006166:ERCC4_domain,IPR033310:Mms4/EME1/EME2,IPR042530:EME1/EME2_C,IPR047524:XPF_nuclease_EME1_plant/arthr,	rcn03440:Homologous recombination,
RCHIOBHM_Chr7g0228061	4.03E-07	5.78E-08	1.38208	5.42543	7.49839	13.1288	Putative sirohydrochlorin ferrochelatase(RchiOBHm_Chr7g0228061)	7			GO:0051266~sirohydrochlorin ferrochelatase activity,
RCHIOBHM_Chr7g0228371	2.73E-05	5.97E-06	0.549352	4.52741	2.48714	28.5344	Putative transposase, Ptta/En/Spm, plant, transposase, Tnp1/En/Spm(RchiOBHm_Chr7g0228371)	7				IPR004252:Probable_transposase_24,
RCHIOBHM_Chr7g0228381	0.00215431	0.000695754	1.08845	3.39125	3.69122	12.0917	uncharacterized LOC121049239(LOC121049239)	5,	GO:0006508~proteolysis,		GO:0008234~cysteine-type peptidase activity,	IPR003653:Peptidase_C48_C,IPR038765:Papain-like_cys_pep_sf,
RCHIOBHM_Chr7g0229211	0.00017382	4.49E-05	0.262054	4.08059	1.06934	97.0248	immune-associated nucleotide-binding protein 9(LOC112179489)	7,		GO:0005783~endoplasmic reticulum,	GO:0005525~GTP binding,GO:0016787~hydrolase activity,	IPR006703:G_AIG1,IPR027417:P-loop_NTPase,IPR045058:GIMA/IAN/Toc,
RCHIOBHM_Chr7g0230501	1.22E-06	1.96E-07	0.562968	5.20346	2.92938	55.5534	vinorine synthase(LOC112178177)	7,			GO:0004026~alcohol O-acetyltransferase activity,	IPR023213:CAT-like_dom_sf,	rcn00940:Phenylpropanoid biosynthesis,rcn00941:Flavonoid biosynthesis,rcn00945:Stilbenoid, diarylheptanoid and gingerol biosynthesis,rcn01100:Metabolic pathways,rcn01110:Biosynthesis of secondary metabolites,
RCHIOBHM_Chr7g0231201	3.79E-05	8.49E-06	1.29839	4.45243	5.781	5.92116	uncharacterized LOC112178186(LOC112178186)	7,	GO:0007018~microtubule-based movement,GO:0007052~mitotic spindle organization,GO:0051231~spindle elongation,	GO:0005875~microtubule associated complex,	GO:0003777~microtubule motor activity,	IPR027640:Kinesin-like_fam,
RCHIOBHM_Chr7g0231211	2.82E-06	4.94E-07	0.333019	5.02868	1.67465	36.8435	Non-specific serine/threonine protein kinase(RchiOBHm_Chr7g0231211)	7
RCHIOBHM_Chr7g0231321	6.49E-07	9.64E-08	0.321969	5.33338	1.71719	49.934	uncharacterized LOC112180934(LOC112180934)	7,			GO:0004869~cysteine-type endopeptidase inhibitor activity,	IPR046350:Cystatin_sf,
RCHIOBHM_Chr7g0231421	0.0011206	0.000342168	1.16093	3.58109	4.1574	12.3808	probable serine/threonine-protein kinase At1g54610(LOC112180373)	7,	GO:0006468~protein phosphorylation,GO:0016310~phosphorylation,GO:0032968~positive regulation of transcription elongation by RNA polymerase II,	GO:0000307~cyclin-dependent protein kinase holoenzyme complex,GO:0005634~nucleus,	GO:0004693~cyclin-dependent protein serine/threonine kinase activity,GO:0005524~ATP binding,GO:0008353~RNA polymerase II CTD heptapeptide repeat kinase activity,	IPR000719:Prot_kinase_dom,IPR008271:Ser/Thr_kinase_AS,IPR011009:Kinase-like_dom_sf,IPR017441:Protein_kinase_ATP_BS,
RCHIOBHM_Chr7g0232221	2.68E-09	2.48E-10	0.215598	6.32807	1.36432	123.725	pentatricopeptide repeat-containing protein At1g08070, chloroplastic(LOC112175297)	7,	GO:0009451~RNA modification,	GO:0043231~intracellular membrane-bounded organelle,	GO:0003723~RNA binding,GO:0004672~protein kinase activity,GO:0005515~protein binding,GO:0005524~ATP binding,	IPR000719:Prot_kinase_dom,IPR001245:Ser-Thr/Tyr_kinase_cat_dom,IPR002885:Pentatricopeptide_rpt,IPR011009:Kinase-like_dom_sf,IPR011990:TPR-like_helical_dom_sf,IPR017441:Protein_kinase_ATP_BS,IPR046848:E_motif,
RCHIOBHM_Chr7g0232391	2.88E-16	8.79E-18	0.257265	8.58872	2.20958	99.6221	xylulose kinase 2(LOC112180183)	7,	GO:0005997~xylulose metabolic process,GO:0042732~D-xylose metabolic process,	GO:0005829~cytosol,	GO:0004856~D-xylulokinase activity,GO:0005524~ATP binding,	IPR018484:FGGY_N,IPR018485:FGGY_C,IPR042024:D-XK_euk,IPR043129:ATPase_NBD,	rcn00040:Pentose and glucuronate interconversions,rcn01100:Metabolic pathways,
RCHIOBHM_Chr7g0232401	1.26E-05	2.56E-06	1.4275	4.70324	6.7139	12.3753	xylulose kinase 2(LOC112178229)	7,	GO:0005997~xylulose metabolic process,GO:0042732~D-xylose metabolic process,	GO:0005829~cytosol,	GO:0004856~D-xylulokinase activity,GO:0005524~ATP binding,	IPR018484:FGGY_N,IPR018485:FGGY_C,IPR042024:D-XK_euk,IPR043129:ATPase_NBD,	rcn00040:Pentose and glucuronate interconversions,rcn01100:Metabolic pathways,
RCHIOBHM_Chr7g0232551	0.0313784	0.0139848	1.6363	2.45765	4.02146	5.3711	Putative non-specific serine/threonine protein kinase(RchiOBHm_Chr7g0232551)	7	GO:0016310~phosphorylation,		GO:0004674~protein serine/threonine kinase activity,	IPR011009:Kinase-like_dom_sf,
RCHIOBHM_Chr7g0233181	0.00723939	0.00263347	1.03586	3.00757	3.11543	18.9446	F-box/kelch-repeat protein At3g06240(LOC112179864)	7,	GO:0009187~cyclic nucleotide metabolic process,		GO:0004113~2',3'-cyclic-nucleotide 3'-phosphodiesterase activity,GO:0005515~protein binding,GO:0016874~ligase activity,	IPR001810:F-box_dom,IPR009097:Cyclic_Pdiesterase,IPR017451:F-box-assoc_interact_dom,IPR036047:F-box-like_dom_sf,
RCHIOBHM_Chr7g0233781	9.39E-09	9.60E-10	0.354536	6.11598	2.16834	41.0376	probable aspartyl aminopeptidase(LOC112181706)	1,	GO:0006508~proteolysis,		GO:0004177~aminopeptidase activity,GO:0008237~metallopeptidase activity,GO:0008270~zinc ion binding,	IPR001948:Peptidase_M18,IPR023358:Peptidase_M18_dom2,
RCHIOBHM_Chr7g0235011	0.0196017	0.0081549	1.10236	2.64559	2.91639	7.78726		7
RCHIOBHM_Chr7g0235821	6.88E-10	5.84E-11	0.53117	6.54777	3.47798	24.728		7
RCHIOBHM_Chr7g0235971	4.14E-21	7.77E-23	0.452118	9.83738	4.44765	38.432	pentatricopeptide repeat-containing protein At4g38150(LOC112178322)	7,			GO:0005515~protein binding,	IPR002885:Pentatricopeptide_rpt,IPR011990:TPR-like_helical_dom_sf,
RCHIOBHM_Chr7g0235991	0.0239299	0.0102506	1.56548	2.56726	4.01898	7.98848	protein Rf1, mitochondrial(LOC112178324)	7,			GO:0003729~mRNA binding,GO:0005515~protein binding,	IPR002885:Pentatricopeptide_rpt,IPR011990:TPR-like_helical_dom_sf,
RCHIOBHM_Chr7g0236051	6.03E-33	3.01E-35	0.252157	12.3886	3.12388	77.8866	pentatricopeptide repeat-containing protein At5g65560(LOC112178330)	7,			GO:0005515~protein binding,	IPR002885:Pentatricopeptide_rpt,IPR011990:TPR-like_helical_dom_sf,
RCHIOBHM_Chr7g0236331	2.78E-14	1.08E-15	1.02021	8.0169	8.17895	28.9571	pentatricopeptide repeat-containing protein At1g06710, mitochondrial(LOC112178344)	7,			GO:0005515~protein binding,	IPR002885:Pentatricopeptide_rpt,IPR011990:TPR-like_helical_dom_sf,
RCHIOBHM_Chr7g0236591	0.000369223	0.000102333	0.647409	3.88499	2.51518	18.874	Putative pentatricopeptide(RchiOBHm_Chr7g0236591)	7				IPR002885:Pentatricopeptide_rpt,IPR011990:TPR-like_helical_dom_sf,
RCHIOBHM_Chr7g0237191	0.000250273	6.63E-05	0.893276	3.98926	3.56351	25.9074	Putative MOB kinase activator family(RchiOBHm_Chr7g0237191)	7	GO:0001934~positive regulation of protein phosphorylation,GO:0016310~phosphorylation,GO:0035329~hippo signaling,GO:0051301~cell division,	GO:0005634~nucleus,GO:0005737~cytoplasm,	GO:0016301~kinase activity,GO:0030295~protein kinase activator activity,	IPR005301:MOB_kinase_act_fam,IPR036703:MOB_kinase_act_sf,
RCHIOBHM_Chr7g0238611	0.000635281	0.000184653	0.916956	3.73914	3.42862	10.9253		7
RCHIOBHM_Chr7g0238951	5.21E-05	1.21E-05	1.45186	4.37595	6.35326	9.03337	transcription factor MYB93(LOC112180229)	7,		GO:0005634~nucleus,		IPR001005:SANT/Myb,IPR009057:Homeobox-like_sf,IPR017930:Myb_dom,
RCHIOBHM_Chr7g0239031	3.45E-05	7.67E-06	0.554243	4.47414	2.47976	46.4718	carbon catabolite repressor protein 4 homolog 1-like(LOC112180992)	7,	GO:0000289~nuclear-transcribed mRNA poly(A) tail shortening,	GO:0005634~nucleus,GO:0005737~cytoplasm,GO:0030014~CCR4-NOT complex,	GO:0004535~poly(A)-specific ribonuclease activity,	IPR005135:Endo/exonuclease/phosphatase,IPR036691:Endo/exonu/phosph_ase_sf,
RCHIOBHM_Chr7g0239511	0.00216495	0.000699827	0.311322	3.38965	1.05527	52.1342	RchiOBHm_Chr7g0239511	7		GO:0016020~membrane,
RCHIOBHM_Chr7g0239621	0.000123805	3.12E-05	1.06065	4.16422	4.41678	13.6265	RchiOBHm_Chr7g0239621	7
RCHIOBHM_Chr7g0240751	7.62E-06	1.48E-06	1.15593	4.81327	5.56382	10.3067	RchiOBHm_Chr7g0240751	7
RCHIOBHM_Chr7g0242341	0.0332366	0.0149299	1.77258	2.43407	4.31459	5.42782		7
RCHIOBHM_Chr7g0242601	0.000575411	0.000166068	1.25399	3.76572	4.72218	10.0408	uncharacterized LOC112175967(LOC112175967)	7,

## Sheet: Table S4_AsymDown
Table S4. Rosa chinensis genes that are downregulated in RRV infected, asymptomatic leaves relative to healthy leaves
Genes	padj	pvalue	lfcSE	stat	log2FoldChange	baseMean	Gene Name	CHROMOSOME	GOTERM_BP_DIRECT	GOTERM_CC_DIRECT	GOTERM_MF_DIRECT	INTERPRO	KEGG_PATHWAY
RCHIOBHM_Chr0c11g0499531	0.000670671	0.000196909	0.898975	-3.72295	-3.34684	11.0985
RCHIOBHM_Chr0c11g0499541	5.85E-08	7.14E-09	0.62364	-5.78753	-3.60933	14.7085	RchiOBHm_Chr0c11g0499541	Un,		GO:0016020~membrane,
RCHIOBHM_Chr0c11g0499571	0.0276175	0.0121222	0.721316	-2.50857	-1.80947	7.99989	RchiOBHm_Chr0c11g0499571	Un,
RCHIOBHM_Chr0c32g0501511	0.000657231	0.000192577	1.407	-3.72856	-5.24608	4.83231	Putative non-specific serine/threonine protein kinase(RchiOBHm_Chr0c32g0501511)	Un,	GO:0016310~phosphorylation,	GO:0005886~plasma membrane,	GO:0004674~protein serine/threonine kinase activity,	IPR001611:Leu-rich_rpt,IPR003591:Leu-rich_rpt_typical-subtyp,IPR013210:LRR_N_plant-typ,IPR032675:LRR_dom_sf,IPR046956:RLP23-like,
RCHIOBHM_Chr0c39g0503151	2.06E-06	3.48E-07	0.479095	-5.09523	-2.4411	32.3226
RCHIOBHM_Chr0c44g0503561	5.81E-06	1.09E-06	0.929626	-4.87411	-4.5311	12.0328	RNA helicase(RchiOBHm_Chr0c44g0503561)	Un,		GO:0005730~nucleolus,GO:0071013~catalytic step 2 spliceosome,	GO:0003724~RNA helicase activity,GO:0003729~mRNA binding,GO:0016787~hydrolase activity,	IPR001650:Helicase_C-like,IPR027417:P-loop_NTPase,
RCHIOBHM_Chr0c44g0503571	1.14E-05	2.29E-06	0.75879	-4.72584	-3.58592	20.2016	Putative RNA helicase(RchiOBHm_Chr0c44g0503571)	Un,		GO:0005730~nucleolus,GO:0071013~catalytic step 2 spliceosome,	GO:0003724~RNA helicase activity,GO:0003729~mRNA binding,GO:0005524~ATP binding,GO:0016787~hydrolase activity,	IPR011545:DEAD/DEAH_box_helicase_dom,IPR014001:Helicase_ATP-bd,IPR014014:RNA_helicase_DEAD_Q_motif,IPR027417:P-loop_NTPase,
RCHIOBHM_Chr1g0313051	8.86E-16	2.81E-17	0.545187	-8.45429	-4.60917	31.8262		1
RCHIOBHM_Chr1g0313201	0.00501893	0.00177269	1.03956	-3.12589	-3.24956	26.6172	AAA-ATPase At4g30250(LOC112181675)	1,	GO:0006950~response to stress,		GO:0005524~ATP binding,GO:0016887~ATP hydrolysis activity,	IPR003593:AAA+_ATPase,IPR003959:ATPase_AAA_core,IPR003960:ATPase_AAA_CS,IPR025753:AAA_N_dom,IPR027417:P-loop_NTPase,
RCHIOBHM_Chr1g0314101	6.30E-06	1.20E-06	0.844533	-4.85547	-4.1006	9.93551		1
RCHIOBHM_Chr1g0314311	0.000801819	0.00023871	0.44178	-3.67408	-1.62314	59.9847	sister chromatid cohesion 1 protein 3(LOC112178964)	1,	GO:0007062~sister chromatid cohesion,GO:0007064~mitotic sister chromatid cohesion,GO:0007130~synaptonemal complex assembly,GO:1990414~replication-born double-strand break repair via sister chromatid exchange,	GO:0000795~synaptonemal complex,GO:0005634~nucleus,GO:0008278~cohesin complex,	GO:0003682~chromatin binding,GO:0005515~protein binding,	IPR006909:Rad21/Rec8_C_eu,IPR006910:Rad21_Rec8_N,IPR023093:ScpA-like_C,IPR036390:WH_DNA-bd_sf,IPR039781:Rad21/Rec8-like,
RCHIOBHM_Chr1g0314941	2.36E-08	2.63E-09	0.287208	-5.95302	-1.70976	108.136	protein gamma response 1(LOC112177516)	1,	GO:0000724~double-strand break repair via homologous recombination,GO:0010792~DNA double-strand break processing involved in repair via single-strand annealing,	GO:0005634~nucleus,GO:0035861~site of double-strand break,	GO:0000403~Y-form DNA binding,GO:0000406~double-strand/single-strand DNA junction binding,GO:0003684~damaged DNA binding,GO:0003690~double-stranded DNA binding,GO:0003697~single-stranded DNA binding,GO:0004519~endonuclease activity,GO:0070336~flap-structured DNA binding,	IPR013882:Ctp1_C,IPR033316:RBBP8-like,
RCHIOBHM_Chr1g0315001	1.97E-35	6.93E-38	0.352759	-12.8667	-4.53885	106.458	putative disease resistance RPP13-like protein 1(LOC112198194)	1,	GO:0098542~defense response to other organism,		GO:0016787~hydrolase activity,GO:0043531~ADP binding,	IPR002182:NB-ARC,IPR027417:P-loop_NTPase,IPR032675:LRR_dom_sf,IPR036388:WH-like_DNA-bd_sf,IPR038005:RX-like_CC,IPR041118:Rx_N,IPR042197:Apaf_helical,IPR044974:Disease_R_plants,
RCHIOBHM_Chr1g0315691	0.0239299	0.0102465	0.421385	-2.5674	-1.08186	67.7158	CYP enzymes assisting alcohol dehydrogenase(LOC112181511)	1,	GO:0046294~formaldehyde catabolic process,	GO:0005829~cytosol,	GO:0004024~alcohol dehydrogenase (NAD+) activity, zinc-dependent,GO:0008270~zinc ion binding,GO:0051903~S-(hydroxymethyl)glutathione dehydrogenase [NAD(P)+] activity,	IPR002328:ADH_Zn_CS,IPR011032:GroES-like_sf,IPR013149:ADH-like_C,IPR013154:ADH-like_N,IPR036291:NAD(P)-bd_dom_sf,	rcn00010:Glycolysis / Gluconeogenesis,rcn00071:Fatty acid degradation,rcn00350:Tyrosine metabolism,rcn00620:Pyruvate metabolism,rcn01100:Metabolic pathways,rcn01110:Biosynthesis of secondary metabolites,rcn01200:Carbon metabolism,
RCHIOBHM_Chr1g0316411	4.09E-10	3.34E-11	0.627338	-6.6307	-4.15969	24.8168	Putative ankyrin repeat-containing domain, PGG domain-containing protein(RchiOBHm_Chr1g0316411)	1		GO:0016020~membrane,		IPR026961:PGG_dom,IPR036770:Ankyrin_rpt-contain_sf,
RCHIOBHM_Chr1g0318571	0.00644362	0.00232318	0.46928	-3.04547	-1.42918	35.8414	RchiOBHm_Chr1g0318571	1		GO:0016020~membrane,
RCHIOBHM_Chr1g0319521	0.0202982	0.00848951	0.502603	-2.63195	-1.32283	31.163	protein JINGUBANG(LOC112195308)	1,			GO:0005515~protein binding,	IPR001680:WD40_rpt,IPR015943:WD40/YVTN_repeat-like_dom_sf,IPR036322:WD40_repeat_dom_sf,IPR045182:JINGUBANG-like,
RCHIOBHM_Chr1g0321151	0.0350166	0.015925	1.84281	-2.41063	-4.44232	25.8866	Putative GMP synthase (Glutamine-hydrolyzing)(RchiOBHm_Chr1g0321151)	1			GO:0003922~GMP synthase (glutamine-hydrolyzing) activity,
RCHIOBHM_Chr1g0324611	0.0233604	0.00996556	1.68822	-2.57702	-4.35059	24.097	cyclic nucleotide-gated ion channel 1(LOC112182378)	1,	GO:0034220~monoatomic ion transmembrane transport,	GO:0016020~membrane,		IPR000595:cNMP-bd_dom,IPR014710:RmlC-like_jellyroll,IPR018490:cNMP-bd_dom_sf,
RCHIOBHM_Chr1g0324861	2.02E-07	2.76E-08	0.583422	-5.55615	-3.24158	39.691	Chphenylacetaldehyde synthase(LOC112181755)	1,	GO:0006520~amino acid metabolic process,GO:0019752~carboxylic acid metabolic process,	GO:0005737~cytoplasm,	GO:0016831~carboxy-lyase activity,GO:0030170~pyridoxal phosphate binding,GO:0080130~L-phenylalanine:2-oxoglutarate aminotransferase activity,	IPR002129:PyrdxlP-dep_de-COase,IPR010977:Aromatic_deC,IPR015421:PyrdxlP-dep_Trfase_major,IPR015422:PyrdxlP-dep_Trfase_small,IPR015424:PyrdxlP-dep_Trfase,IPR021115:Pyridoxal-P_BS,	rcn00350:Tyrosine metabolism,rcn00360:Phenylalanine metabolism,rcn00380:Tryptophan metabolism,rcn00950:Isoquinoline alkaloid biosynthesis,rcn00965:Betalain biosynthesis,rcn01100:Metabolic pathways,rcn01110:Biosynthesis of secondary metabolites,
RCHIOBHM_Chr1g0325051	7.95E-11	5.55E-12	0.229229	-6.8907	-1.57955	147.403	phosphatidylinositol 4-phosphate 5-kinase 6(LOC112177926)	1,	GO:0016310~phosphorylation,GO:0046488~phosphatidylinositol metabolic process,GO:0046854~phosphatidylinositol phosphate biosynthetic process,	GO:0005886~plasma membrane,	GO:0005524~ATP binding,GO:0016308~1-phosphatidylinositol-4-phosphate 5-kinase activity,	IPR002498:PInositol-4-P-4/5-kinase_core,IPR003409:MORN,IPR017163:PIno-4-P-5_kinase_pln,IPR023610:PInositol-4/5-P-5/4-kinase,IPR027483:PInositol-4-P-4/5-kinase_C_sf,IPR027484:PInositol-4-P-5-kinase_N,	rcn00562:Inositol phosphate metabolism,rcn01100:Metabolic pathways,rcn04070:Phosphatidylinositol signaling system,rcn04144:Endocytosis,
RCHIOBHM_Chr1g0325601	1.27E-05	2.60E-06	1.15796	-4.70021	-5.44264	8.38558	F-box protein SKIP23(LOC112201610)	1,				IPR005174:DUF295,
RCHIOBHM_Chr1g0325611	4.35E-06	7.92E-07	0.331981	-4.93721	-1.63906	65.199	putative endopeptidase La(LOC112181757)	1,	GO:0006515~protein quality control for misfolded or incompletely synthesized proteins,GO:0007005~mitochondrion organization,GO:0030163~protein catabolic process,GO:0034599~cellular response to oxidative stress,GO:0051131~chaperone-mediated protein complex assembly,GO:0070407~oxidation-dependent protein catabolic process,	GO:0005759~mitochondrial matrix,	GO:0003697~single-stranded DNA binding,GO:0004176~ATP-dependent peptidase activity,GO:0004252~serine-type endopeptidase activity,GO:0005524~ATP binding,GO:0016887~ATP hydrolysis activity,GO:0043565~sequence-specific DNA binding,	IPR003111:Lon_prtase_N,IPR003593:AAA+_ATPase,IPR003959:ATPase_AAA_core,IPR004815:Lon_bac/euk-typ,IPR008268:Peptidase_S16_AS,IPR008269:Lon_proteolytic,IPR014721:Ribsml_uS5_D2-typ_fold_subgr,IPR015947:PUA-like_sf,IPR020568:Ribosomal_Su5_D2-typ_SF,IPR027065:Lon_Prtase,IPR027417:P-loop_NTPase,IPR027503:Lonm_euk,IPR046336:Lon_prtase_N_sf,
RCHIOBHM_Chr1g0326601	1.63E-05	3.39E-06	0.795983	-4.64566	-3.69787	27.2522		1
RCHIOBHM_Chr1g0328541	7.93E-05	1.94E-05	0.611958	-4.27224	-2.61443	9.97386	RchiOBHm_Chr1g0328541	1		GO:0016020~membrane,
RCHIOBHM_Chr1g0332101	0.0067991	0.00246133	1.34884	-3.02806	-4.08436	6.37882	RchiOBHm_Chr1g0332101	1		GO:0016020~membrane,
RCHIOBHM_Chr1g0334111	0.00171372	0.000542898	1.65014	-3.45865	-5.70726	6.96004	Putative transcription factor interactor and regulator CCHC(Zn) family(RchiOBHm_Chr1g0334111)	1	GO:2000767~positive regulation of cytoplasmic translation,	GO:0005737~cytoplasm,	GO:0003727~single-stranded RNA binding,GO:0003729~mRNA binding,GO:0008270~zinc ion binding,GO:0045182~translation regulator activity,	IPR001878:Znf_CCHC,IPR035897:Toll_tir_struct_dom_sf,IPR036875:Znf_CCHC_sf,
RCHIOBHM_Chr1g0334231	4.97E-08	5.94E-09	0.303845	-5.81852	-1.76793	112.821	5'-3' exoribonuclease 3(LOC112167888)	5,	GO:0000956~nuclear-transcribed mRNA catabolic process,GO:0006397~mRNA processing,	GO:0005634~nucleus,	GO:0003676~nucleic acid binding,GO:0003723~RNA binding,GO:0004534~5'-3' RNA exonuclease activity,	IPR004859:Xrn1_N,IPR017151:Xrn2/3/4,IPR027073:5_3_exoribonuclease,IPR041412:Xrn1_helical,
RCHIOBHM_Chr1g0338981	7.71E-05	1.87E-05	0.684319	-4.2795	-2.92855	11.4259	uncharacterized LOC112189352(LOC112189352)	1,		GO:0016020~membrane,	GO:0005515~protein binding,	IPR002110:Ankyrin_rpt,IPR025314:DUF4219,IPR026961:PGG_dom,IPR036770:Ankyrin_rpt-contain_sf,
RCHIOBHM_Chr1g0338991	0.011282	0.0043591	1.15847	-2.85093	-3.30271	61.9445	uncharacterized LOC112189352(LOC112189352)	1,		GO:0016020~membrane,	GO:0005515~protein binding,	IPR002110:Ankyrin_rpt,IPR025314:DUF4219,IPR026961:PGG_dom,IPR036770:Ankyrin_rpt-contain_sf,
RCHIOBHM_Chr1g0339141	0.00389255	0.00133485	1.32138	-3.20838	-4.23949	13.3364	purple acid phosphatase 18-like(LOC112164819)	1,	GO:0006508~proteolysis,		GO:0003993~acid phosphatase activity,GO:0008233~peptidase activity,	IPR023562:ClpP/TepA,IPR029045:ClpP/crotonase-like_dom_sf,
RCHIOBHM_Chr1g0339801	3.78E-17	1.03E-18	0.947247	-8.83164	-8.36575	65.8201	RNA-directed DNA polymerase(RchiOBHm_Chr1g0339801)	1	GO:0015074~DNA integration,		GO:0003676~nucleic acid binding,GO:0004523~RNA-DNA hybrid ribonuclease activity,GO:0016779~nucleotidyltransferase activity,	IPR000477:RT_dom,IPR000953:Chromo/chromo_shadow_dom,IPR001584:Integrase_cat-core,IPR012337:RNaseH-like_sf,IPR016197:Chromo-like_dom_sf,IPR021109:Peptidase_aspartic_dom_sf,IPR023780:Chromo_domain,IPR036397:RNaseH_sf,IPR041373:RT_RNaseH,IPR041588:Integrase_H2C2,IPR043128:Rev_trsase/Diguanyl_cyclase,IPR043502:DNA/RNA_pol_sf,
RCHIOBHM_Chr1g0341341	1.51E-13	6.54E-15	0.204309	-7.79306	-1.59219	206.551	ent-kaurenoic acid oxidase 1(LOC112181788)	1,	GO:0007275~multicellular organism development,GO:0010268~brassinosteroid homeostasis,GO:0016125~sterol metabolic process,GO:0016132~brassinosteroid biosynthetic process,	GO:0005783~endoplasmic reticulum,GO:0016020~membrane,	GO:0005506~iron ion binding,GO:0020037~heme binding,GO:0051777~ent-kaurenoic acid monooxygenase activity,	IPR001128:Cyt_P450,IPR002401:Cyt_P450_E_grp-I,IPR017972:Cyt_P450_CS,IPR036396:Cyt_P450_sf,	rcn00904:Diterpenoid biosynthesis,rcn01100:Metabolic pathways,rcn01110:Biosynthesis of secondary metabolites,
RCHIOBHM_Chr1g0341431	0.00892985	0.00336377	0.842102	-2.93238	-2.46936	11.9155		1
RCHIOBHM_Chr1g0342461	0.0183936	0.00756587	0.634139	-2.67085	-1.69369	16.2221	Putative leucine-rich repeat domain, L domain-containing protein(RchiOBHm_Chr1g0342461)	1				IPR001611:Leu-rich_rpt,IPR032675:LRR_dom_sf,
RCHIOBHM_Chr1g0343251	7.41E-06	1.43E-06	0.267283	-4.82043	-1.28842	89.8981	sister chromatid cohesion protein DCC1(LOC112181657)	1,	GO:0007064~mitotic sister chromatid cohesion,GO:0034088~maintenance of mitotic sister chromatid cohesion,	GO:0000775~chromosome, centromeric region,GO:0000785~chromatin,GO:0005634~nucleus,GO:0031390~Ctf18 RFC-like complex,		IPR019128:Dcc1,
RCHIOBHM_Chr1g0344681	0.00817582	0.00303893	0.509026	-2.96377	-1.50864	14.9181	RchiOBHm_Chr1g0344681	1
RCHIOBHM_Chr1g0348051	0.0132801	0.0052442	0.516492	-2.79164	-1.44186	25.2991	uclacyanin-2(LOC112181552)	1,		GO:0005886~plasma membrane,	GO:0009055~electron transfer activity,	IPR003245:Phytocyanin_dom,IPR008972:Cupredoxin,IPR028871:BlueCu_1_BS,IPR039391:Phytocyanin-like,
RCHIOBHM_Chr1g0348811	0.00977913	0.00373537	0.77977	-2.89969	-2.26109	11.5223	RchiOBHm_Chr1g0348811	1		GO:0016020~membrane,
RCHIOBHM_Chr1g0351971	1.67E-06	2.78E-07	0.716985	-5.13776	-3.6837	30.3113		1
RCHIOBHM_Chr1g0355251	5.40E-10	4.52E-11	0.275007	-6.58607	-1.81122	97.6242	rop guanine nucleotide exchange factor 3(LOC112181564)	1,			GO:0005085~guanyl-nucleotide exchange factor activity,	IPR005512:PRONE_dom,IPR038937:RopGEF,
RCHIOBHM_Chr1g0356631	3.77E-10	3.05E-11	1.08941	-6.6443	-7.23836	10.9781		1
RCHIOBHM_Chr1g0358651	0.00012406	3.14E-05	0.682615	-4.16282	-2.8416	28.376	NDR1/HIN1-like protein 2(LOC112181887)	1,		GO:0005886~plasma membrane,
RCHIOBHM_Chr1g0358681	2.50E-10	1.95E-11	0.446811	-6.70937	-2.99782	50.6653	ethylene-responsive transcription factor CRF5(LOC112182070)	1,	GO:0006355~regulation of DNA-templated transcription,	GO:0005634~nucleus,	GO:0003677~DNA binding,GO:0003700~DNA-binding transcription factor activity,	IPR001471:AP2/ERF_dom,IPR016177:DNA-bd_dom_sf,IPR036955:AP2/ERF_dom_sf,
RCHIOBHM_Chr1g0359881	0.0465533	0.0221969	1.03505	-2.28698	-2.36713	20.751	cytochrome P450 704C1(LOC112182050)	1,		GO:0016020~membrane,	GO:0004497~monooxygenase activity,GO:0005506~iron ion binding,GO:0016705~oxidoreductase activity, acting on paired donors, with incorporation or reduction of molecular oxygen,GO:0020037~heme binding,GO:0036204~abieta-7,13-dien-18-ol hydroxylase activity,	IPR001128:Cyt_P450,IPR002401:Cyt_P450_E_grp-I,IPR017972:Cyt_P450_CS,IPR036396:Cyt_P450_sf,
RCHIOBHM_Chr1g0362171	4.29E-07	6.17E-08	0.498519	-5.41375	-2.69885	43.9606	zinc finger protein ZAT5(LOC112178977)	1,				IPR013087:Znf_C2H2_type,IPR036236:Znf_C2H2_sf,
RCHIOBHM_Chr1g0362191	0.0119588	0.00464618	0.73365	-2.83059	-2.07666	35.9601	regulatory protein MIG1(LOC112182069)	1,				IPR012862:DUF1635,
RCHIOBHM_Chr1g0362261	2.99E-06	5.27E-07	1.25939	-5.0163	-6.3175	9.25787	disease resistance protein RUN1(LOC112169726)	1,	GO:0006952~defense response,		GO:0043531~ADP binding,	IPR001611:Leu-rich_rpt,IPR032675:LRR_dom_sf,
RCHIOBHM_Chr1g0362781	6.46E-12	3.72E-13	0.26085	-7.26542	-1.89519	103.963		1
RCHIOBHM_Chr1g0364171	7.86E-05	1.91E-05	1.36617	-4.27482	-5.84015	4.17995	cyclic nucleotide-gated ion channel 1(LOC112170079)	1,	GO:0006811~monoatomic ion transport,GO:0034220~monoatomic ion transmembrane transport,GO:0055085~transmembrane transport,	GO:0016020~membrane,	GO:0005216~monoatomic ion channel activity,	IPR000595:cNMP-bd_dom,IPR014710:RmlC-like_jellyroll,IPR018490:cNMP-bd_dom_sf,	rcn04626:Plant-pathogen interaction,
RCHIOBHM_Chr1g0364201	0.00020749	5.43E-05	1.05441	-4.03613	-4.25575	17.1646	probable RNA-binding protein ARP1(LOC112181581)	1,			GO:0003723~RNA binding,	IPR000504:RRM_dom,IPR012677:Nucleotide-bd_a/b_plait_sf,IPR035979:RBD_domain_sf,
RCHIOBHM_Chr1g0364961	2.41E-06	4.15E-07	1.2766	-5.06209	-6.46227	12.9779	cyclic nucleotide-gated ion channel 1(LOC112182534)	1,	GO:0006811~monoatomic ion transport,GO:0055085~transmembrane transport,	GO:0016020~membrane,	GO:0005216~monoatomic ion channel activity,	IPR000595:cNMP-bd_dom,IPR005821:Ion_trans_dom,IPR014710:RmlC-like_jellyroll,IPR018490:cNMP-bd_dom_sf,	rcn04626:Plant-pathogen interaction,
RCHIOBHM_Chr1g0366061	9.75E-08	1.25E-08	0.846992	-5.69268	-4.82165	9.50858	Putative transcription factor Homobox-WOX family(RchiOBHm_Chr1g0366061)	1	GO:0099402~plant organ development,	GO:0005634~nucleus,	GO:0003677~DNA binding,GO:0003700~DNA-binding transcription factor activity,	IPR001356:Homeobox_dom,IPR009057:Homeobox-like_sf,IPR044555:WUSCHEL-like,
RCHIOBHM_Chr1g0366291	5.72E-06	1.07E-06	0.225979	-4.87802	-1.10233	131.927	putative disease resistance protein RGA4(LOC112182857)	1,	GO:0098542~defense response to other organism,		GO:0016787~hydrolase activity,GO:0043531~ADP binding,	IPR002182:NB-ARC,IPR027417:P-loop_NTPase,IPR032675:LRR_dom_sf,IPR036388:WH-like_DNA-bd_sf,IPR038005:RX-like_CC,IPR041118:Rx_N,IPR042197:Apaf_helical,IPR044974:Disease_R_plants,
RCHIOBHM_Chr1g0366571	4.37E-08	5.11E-09	0.753573	-5.84363	-4.4036	13.5414	Putative transcription factor Homobox-WOX family(RchiOBHm_Chr1g0366571)	1	GO:0099402~plant organ development,	GO:0005634~nucleus,	GO:0003677~DNA binding,GO:0003700~DNA-binding transcription factor activity,	IPR001356:Homeobox_dom,IPR009057:Homeobox-like_sf,IPR044555:WUSCHEL-like,
RCHIOBHM_Chr1g0366741	0.000259248	6.87E-05	0.308629	-3.98063	-1.22854	87.1097	heat shock cognate 70 kDa protein(LOC112182676)	1,	GO:0034620~cellular response to unfolded protein,GO:0042026~protein refolding,GO:0051085~chaperone cofactor-dependent protein refolding,	GO:0005737~cytoplasm,	GO:0005524~ATP binding,GO:0016887~ATP hydrolysis activity,GO:0031072~heat shock protein binding,GO:0051082~unfolded protein binding,GO:0051787~misfolded protein binding,GO:0140662~ATP-dependent protein folding chaperone,	IPR013126:Hsp_70_fam,IPR018181:Heat_shock_70_CS,IPR029047:HSP70_peptide-bd_sf,IPR043129:ATPase_NBD,	rcn03040:Spliceosome,rcn04141:Protein processing in endoplasmic reticulum,rcn04144:Endocytosis,
RCHIOBHM_Chr1g0366761	4.47E-05	1.03E-05	0.521661	-4.41167	-2.30139	66.5331	heat shock 70 kDa protein 4(LOC112182677)	1,	GO:0034620~cellular response to unfolded protein,GO:0042026~protein refolding,GO:0051085~chaperone cofactor-dependent protein refolding,	GO:0005737~cytoplasm,	GO:0005524~ATP binding,GO:0016887~ATP hydrolysis activity,GO:0031072~heat shock protein binding,GO:0051082~unfolded protein binding,GO:0051787~misfolded protein binding,GO:0140662~ATP-dependent protein folding chaperone,	IPR013126:Hsp_70_fam,IPR018181:Heat_shock_70_CS,IPR029047:HSP70_peptide-bd_sf,IPR043129:ATPase_NBD,	rcn03040:Spliceosome,rcn04141:Protein processing in endoplasmic reticulum,rcn04144:Endocytosis,
RCHIOBHM_Chr1g0367151	6.01E-07	8.88E-08	0.457697	-5.34832	-2.44791	16.5762		1
RCHIOBHM_Chr1g0367161	0.000158867	4.09E-05	0.981832	-4.10256	-4.02803	6.10335	RchiOBHm_Chr1g0367161	1		GO:0016020~membrane,
RCHIOBHM_Chr1g0367171	7.16E-22	1.18E-23	0.452031	-10.0256	-4.53187	33.0453		1
RCHIOBHM_Chr1g0368761	0.0277019	0.0121674	1.8075	-2.50725	-4.53186	8.61798	RchiOBHm_Chr1g0368761	1
RCHIOBHM_Chr1g0369481	1.63E-13	7.13E-15	0.692935	-7.78218	-5.39254	22.0741		1
RCHIOBHM_Chr1g0370201	0.00496685	0.00174896	0.350283	-3.12985	-1.09633	96.9434	phosphoinositide phospholipase C 6(LOC112182967)	1,	GO:0006629~lipid metabolic process,GO:0016042~lipid catabolic process,GO:0048015~phosphatidylinositol-mediated signaling,GO:0051209~release of sequestered calcium ion into cytosol,	GO:0005886~plasma membrane,	GO:0004435~phosphatidylinositol phospholipase C activity,	IPR000909:PLipase_C_PInositol-sp_X_dom,IPR001192:PI-PLC_fam,IPR001711:PLipase_C_Pinositol-sp_Y,IPR011992:EF-hand-dom_pair,IPR015359:PLC_EF-hand-like,IPR017946:PLC-like_Pdiesterase_TIM-brl,	rcn00562:Inositol phosphate metabolism,rcn01100:Metabolic pathways,rcn04070:Phosphatidylinositol signaling system,
RCHIOBHM_Chr1g0370211	0.00356847	0.00120905	0.351335	-3.23674	-1.13718	64.9619	Putative phosphoinositide phospholipase C(RchiOBHm_Chr1g0370211)	1	GO:0048015~phosphatidylinositol-mediated signaling,GO:0051209~release of sequestered calcium ion into cytosol,		GO:0004435~phosphatidylinositol phospholipase C activity,	IPR000008:C2_dom,IPR001192:PI-PLC_fam,IPR035892:C2_domain_sf,
RCHIOBHM_Chr1g0370781	0.0146538	0.00585549	0.647408	-2.75577	-1.78411	41.1107	probable inactive serine/threonine-protein kinase bub1(LOC112181709)	1,	GO:0007094~mitotic spindle assembly checkpoint signaling,GO:0051754~meiotic sister chromatid cohesion, centromeric,	GO:0043229~intracellular organelle,	GO:0004672~protein kinase activity,	IPR013212:Mad3/Bub1_I,IPR015661:Bub1/Mad3,
RCHIOBHM_Chr1g0371181	0.0246436	0.0105998	0.709639	-2.55562	-1.81357	15.8255		1
RCHIOBHM_Chr1g0371261	0.00017382	4.50E-05	0.357839	-4.08039	-1.46012	40.994	probable leucine-rich repeat receptor-like protein kinase IMK3(LOC112201369)	1,	GO:0006468~protein phosphorylation,	GO:0016020~membrane,	GO:0004672~protein kinase activity,GO:0005515~protein binding,GO:0005524~ATP binding,	IPR000719:Prot_kinase_dom,IPR001245:Ser-Thr/Tyr_kinase_cat_dom,IPR001611:Leu-rich_rpt,IPR003591:Leu-rich_rpt_typical-subtyp,IPR011009:Kinase-like_dom_sf,IPR013210:LRR_N_plant-typ,IPR032675:LRR_dom_sf,
RCHIOBHM_Chr1g0371271	9.96E-06	1.98E-06	0.270847	-4.7551	-1.2879	109.871	probable leucine-rich repeat receptor-like protein kinase IMK3(LOC112201369)	1,	GO:0006468~protein phosphorylation,	GO:0016020~membrane,	GO:0004672~protein kinase activity,GO:0005515~protein binding,GO:0005524~ATP binding,	IPR000719:Prot_kinase_dom,IPR001245:Ser-Thr/Tyr_kinase_cat_dom,IPR001611:Leu-rich_rpt,IPR003591:Leu-rich_rpt_typical-subtyp,IPR011009:Kinase-like_dom_sf,IPR013210:LRR_N_plant-typ,IPR032675:LRR_dom_sf,
RCHIOBHM_Chr1g0371711	1.27E-11	7.88E-13	0.610007	-7.16322	-4.36961	14.7355		1
RCHIOBHM_Chr1g0372641	8.23E-08	1.03E-08	0.323568	-5.72552	-1.8526	45.819	low affinity inorganic phosphate transporter 8(LOC112179844)	1,	GO:0006817~phosphate ion transport,GO:0055085~transmembrane transport,	GO:0016020~membrane,	GO:0005315~phosphate transmembrane transporter activity,	IPR004738:Phos_permease,IPR005828:MFS_sugar_transport-like,IPR020846:MFS_dom,IPR036259:MFS_trans_sf,
RCHIOBHM_Chr1g0374201	2.08E-09	1.89E-10	0.265193	-6.37003	-1.68928	179.234	structural maintenance of chromosomes protein 2-1(LOC112197647)	1,	GO:0030261~chromosome condensation,GO:0051276~chromosome organization,GO:0051321~meiotic cell cycle,	GO:0005634~nucleus,GO:0005694~chromosome,	GO:0005515~protein binding,GO:0005524~ATP binding,GO:0016887~ATP hydrolysis activity,	IPR003395:RecF/RecN/SMC_N,IPR010935:SMC_hinge,IPR024704:SMC,IPR027120:Smc2_ABC,IPR027417:P-loop_NTPase,IPR036277:SMC_hinge_sf,
RCHIOBHM_Chr1g0374551	0.0210928	0.00885574	0.961331	-2.61757	-2.51635	15.7751	pectinesterase 2(LOC112174050)	1,	GO:0042545~cell wall modification,GO:0045490~pectin catabolic process,	GO:0005576~extracellular region,	GO:0030599~pectinesterase activity,GO:0046910~pectinesterase inhibitor activity,	IPR000070:Pectinesterase_cat,IPR006501:Pectinesterase_inhib_dom,IPR011050:Pectin_lyase_fold/virulence,IPR012334:Pectin_lyas_fold,IPR018040:Pectinesterase_Tyr_AS,IPR033131:Pectinesterase_Asp_AS,IPR035513:Invertase/methylesterase_inhib,	rcn00040:Pentose and glucuronate interconversions,rcn01100:Metabolic pathways,
RCHIOBHM_Chr1g0374711	0.0363871	0.0167086	1.20195	-2.39306	-2.87634	7.9574	pectinesterase inhibitor 4(LOC112171579)	1,	GO:0043086~negative regulation of catalytic activity,	GO:0016020~membrane,	GO:0004857~enzyme inhibitor activity,GO:0030599~pectinesterase activity,	IPR006501:Pectinesterase_inhib_dom,IPR035513:Invertase/methylesterase_inhib,
RCHIOBHM_Chr1g0375301	1.70E-10	1.27E-11	0.329641	-6.77232	-2.23243	76.5781	cytochrome P450 704C1(LOC112203649)	1,		GO:0016020~membrane,	GO:0004497~monooxygenase activity,GO:0005506~iron ion binding,GO:0016705~oxidoreductase activity, acting on paired donors, with incorporation or reduction of molecular oxygen,GO:0020037~heme binding,GO:0036204~abieta-7,13-dien-18-ol hydroxylase activity,	IPR001128:Cyt_P450,IPR002401:Cyt_P450_E_grp-I,IPR017972:Cyt_P450_CS,IPR036396:Cyt_P450_sf,
RCHIOBHM_Chr1g0376071	0.01002	0.00383324	0.857371	-2.89157	-2.47915	13.7269		1
RCHIOBHM_Chr1g0376371	5.88E-12	3.30E-13	0.962379	-7.28159	-7.00765	17.8619		1
RCHIOBHM_Chr1g0376391	4.00E-05	9.06E-06	0.381588	-4.43853	-1.69369	35.5555		1
RCHIOBHM_Chr1g0377271	8.56E-06	1.68E-06	0.97757	-4.78867	-4.68125	6.75556	Putative transcription factor Homobox-WOX family(RchiOBHm_Chr1g0365611)	1,2	GO:0099402~plant organ development,	GO:0005634~nucleus,	GO:0003677~DNA binding,GO:0003700~DNA-binding transcription factor activity,	IPR001356:Homeobox_dom,IPR009057:Homeobox-like_sf,IPR044555:WUSCHEL-like,
RCHIOBHM_Chr1g0377361	6.02E-05	1.43E-05	0.801219	-4.33905	-3.47652	29.6009	heavy metal-associated isoprenylated plant protein 31(LOC112182350)	1,	GO:0050896~response to stimulus,		GO:0046872~metal ion binding,	IPR006121:HMA_dom,IPR036163:HMA_dom_sf,IPR045181:HIPP-like,
RCHIOBHM_Chr1g0378491	0.0292131	0.0129169	0.668721	-2.48605	-1.66248	15.549	Putative transcription factor interactor and regulator CCHC(Zn) family(RchiOBHm_Chr1g0378491)	1			GO:0003676~nucleic acid binding,GO:0008270~zinc ion binding,	IPR001878:Znf_CCHC,IPR036875:Znf_CCHC_sf,
RCHIOBHM_Chr1g0378981	0.0181238	0.00743897	0.655226	-2.67653	-1.75373	15.3118	Secreted protein(RchiOBHm_Chr1g0378981)	1		GO:0016020~membrane,
RCHIOBHM_Chr1g0379421	1.31E-12	6.64E-14	0.526308	-7.4949	-3.94462	19.4373	RchiOBHm_Chr1g0379421	1
RCHIOBHM_Chr1g0379721	0.00174528	0.000555969	0.506626	-3.45223	-1.74899	48.3732	hevamine-A(LOC112173693)	1,	GO:0005975~carbohydrate metabolic process,GO:0034605~cellular response to heat,GO:0050821~protein stabilization,	GO:0005576~extracellular region,GO:0005829~cytosol,GO:0005886~plasma membrane,GO:0032991~protein-containing complex,GO:0048471~perinuclear region of cytoplasm,	GO:0004568~chitinase activity,GO:0005524~ATP binding,GO:0016887~ATP hydrolysis activity,GO:0051082~unfolded protein binding,GO:0097718~disordered domain specific binding,GO:0140662~ATP-dependent protein folding chaperone,	IPR001223:Glyco_hydro18_cat,IPR001404:Hsp90_fam,IPR001579:Glyco_hydro_18_chit_AS,IPR017853:Glycoside_hydrolase_SF,IPR020568:Ribosomal_Su5_D2-typ_SF,IPR020575:Hsp90_N,IPR036890:HATPase_C_sf,IPR045321:Cts1-like,	rcn00520:Amino sugar and nucleotide sugar metabolism,rcn01100:Metabolic pathways,
RCHIOBHM_Chr1g0380021	1.13E-17	2.85E-19	0.442233	-8.97427	-3.96872	87.3017	ethylene-responsive transcription factor CRF4(LOC112173384)	1,	GO:0006355~regulation of DNA-templated transcription,	GO:0005634~nucleus,	GO:0003677~DNA binding,GO:0003700~DNA-binding transcription factor activity,	IPR001471:AP2/ERF_dom,IPR016177:DNA-bd_dom_sf,IPR036955:AP2/ERF_dom_sf,
RCHIOBHM_Chr1g0381581	0.000540282	0.000154502	0.68894	-3.78372	-2.60675	10.8732	Putative RNA-directed DNA polymerase(RchiOBHm_Chr1g0381581)	1			GO:0003964~RNA-directed DNA polymerase activity,
RCHIOBHM_Chr1g0381591	2.31E-06	3.95E-07	0.410375	-5.07144	-2.0812	28.6482	RchiOBHm_Chr1g0381591	1		GO:0016020~membrane,
RCHIOBHM_Chr1g0382731	1.34E-22	2.04E-24	0.463296	-10.1971	-4.72427	33.1949	RNA-directed DNA polymerase(RchiOBHm_Chr1g0382731)	1
RCHIOBHM_Chr1g0382741	4.31E-35	1.64E-37	0.310788	-12.7997	-3.97801	73.7893	Putative RNA-directed DNA polymerase(RchiOBHm_Chr1g0382741)	1			GO:0003964~RNA-directed DNA polymerase activity,	IPR013103:RVT_2,IPR043502:DNA/RNA_pol_sf,
RCHIOBHM_Chr1g0383061	1.87E-08	2.04E-09	0.551384	-5.99448	-3.30526	31.1341	uncharacterized LOC112181479(LOC112181479)	1,	GO:0050896~response to stimulus,		GO:0046872~metal ion binding,	IPR006121:HMA_dom,IPR036163:HMA_dom_sf,IPR045181:HIPP-like,
RCHIOBHM_Chr1g0383471	0.0422429	0.0198785	0.787513	-2.32863	-1.83383	12.0181	RchiOBHm_Chr1g0383471	1		GO:0016020~membrane,
RCHIOBHM_Chr1g0383481	1.07E-10	7.62E-12	0.600002	-6.84546	-4.10729	15.8911		1
RCHIOBHM_Chr1g0383551	1.19E-06	1.90E-07	1.03874	-5.20913	-5.41093	7.58433	Putative transcription factor Homobox-WOX family(RchiOBHm_Chr1g0383551)	1	GO:0099402~plant organ development,	GO:0005634~nucleus,	GO:0003677~DNA binding,GO:0003700~DNA-binding transcription factor activity,	IPR001356:Homeobox_dom,IPR009057:Homeobox-like_sf,IPR044555:WUSCHEL-like,
RCHIOBHM_Chr1g0383881	1.59E-06	2.62E-07	0.383214	-5.14887	-1.97312	69.9277	protein ENL(LOC112176658)	1,
RCHIOBHM_Chr1g0384471	0.0005573	0.00016035	1.09283	-3.77447	-4.12485	22.5808	Putative nucleotidyltransferase, Ribonuclease H(RchiOBHm_Chr1g0384471)	1	GO:0015074~DNA integration,		GO:0003676~nucleic acid binding,GO:0004523~RNA-DNA hybrid ribonuclease activity,GO:0016779~nucleotidyltransferase activity,	IPR000477:RT_dom,IPR000953:Chromo/chromo_shadow_dom,IPR001584:Integrase_cat-core,IPR012337:RNaseH-like_sf,IPR016197:Chromo-like_dom_sf,IPR021109:Peptidase_aspartic_dom_sf,IPR036397:RNaseH_sf,IPR041577:RT_RNaseH_2,IPR041588:Integrase_H2C2,IPR043128:Rev_trsase/Diguanyl_cyclase,IPR043502:DNA/RNA_pol_sf,
RCHIOBHM_Chr2g0085031	0.045128	0.0214378	0.919277	-2.30018	-2.11451	34.3635	RchiOBHm_Chr2g0085031	2
RCHIOBHM_Chr2g0086071	0.0397301	0.0184886	0.935928	-2.35568	-2.20475	8.62936	RchiOBHm_Chr2g0086071	2
RCHIOBHM_Chr2g0086641	2.53E-07	3.51E-08	0.898941	-5.51375	-4.95654	22.5014	uncharacterized LOC112190802(LOC112190802)	2,
RCHIOBHM_Chr2g0087651	1.02E-21	1.71E-23	0.347902	-9.98881	-3.47513	79.9206	zinc finger BED domain-containing protein DAYSLEEPER(LOC112185690)	2,	GO:0009791~post-embryonic development,	GO:0005634~nucleus,	GO:0003677~DNA binding,GO:0046872~metal ion binding,GO:0046983~protein dimerization activity,	IPR003656:Znf_BED,IPR008906:HATC_C_dom,IPR012337:RNaseH-like_sf,IPR025525:hAT-like_transposase_RNase-H,IPR036236:Znf_C2H2_sf,IPR045259:DAYSLEEPER-like,
RCHIOBHM_Chr2g0089191	0.00332658	0.00112318	0.848662	-3.2577	-2.76469	16.4656	receptor-like serine/threonine-protein kinase SD1-8(LOC112184742)	2,	GO:0006468~protein phosphorylation,	GO:0005886~plasma membrane,	GO:0004672~protein kinase activity,GO:0004674~protein serine/threonine kinase activity,GO:0005524~ATP binding,	IPR000719:Prot_kinase_dom,IPR001245:Ser-Thr/Tyr_kinase_cat_dom,IPR001480:Bulb-type_lectin_dom,IPR008271:Ser/Thr_kinase_AS,IPR011009:Kinase-like_dom_sf,IPR036426:Bulb-type_lectin_dom_sf,
RCHIOBHM_Chr2g0089871	0.0141457	0.0056317	0.528364	-2.76849	-1.46277	28.7952		2
RCHIOBHM_Chr2g0090151	3.02E-05	6.68E-06	0.728018	-4.50362	-3.27872	31.7527	RchiOBHm_Chr2g0090151	2		GO:0016020~membrane,
RCHIOBHM_Chr2g0090681	3.45E-06	6.14E-07	0.432166	-4.98667	-2.15507	42.8312	Putative kelch-type beta propeller(RchiOBHm_Chr2g0090681)	2				IPR012871:DUF1668_ORYSA,IPR015915:Kelch-typ_b-propeller,
RCHIOBHM_Chr2g0092281	3.60E-08	4.14E-09	0.18361	-5.87847	-1.07935	211.004	NAC domain-containing protein 75(LOC112185455)	2,	GO:0006355~regulation of DNA-templated transcription,	GO:0005634~nucleus,	GO:0000976~transcription cis-regulatory region binding,GO:0003700~DNA-binding transcription factor activity,	IPR003441:NAC-dom,IPR036093:NAC_dom_sf,IPR044799:SOG1-like,
RCHIOBHM_Chr2g0093701	0.0017328	0.000550977	1.82303	-3.45467	-6.29797	7.33355	RchiOBHm_Chr2g0093701	2				IPR044159:IQM,
RCHIOBHM_Chr2g0094461	0.00871447	0.00326729	0.582853	-2.9414	-1.71441	16.6801	Putative Rab-GTPase-TBC domain-containing protein(RchiOBHm_Chr2g0094461)	2				IPR000195:Rab-GAP-TBC_dom,IPR035969:Rab-GAP_TBC_sf,
RCHIOBHM_Chr2g0095211	1.88E-06	3.15E-07	1.1524	-5.11453	-5.89396	16.7882	RchiOBHm_Chr2g0095211	2		GO:0016020~membrane,
RCHIOBHM_Chr2g0095871	0.00273385	0.000902186	0.609173	-3.31938	-2.02207	21.9117		2
RCHIOBHM_Chr2g0096421	1.06E-08	1.11E-09	1.10835	-6.09314	-6.75333	7.88198		2
RCHIOBHM_Chr2g0097421	0.00463186	0.00161286	0.586474	-3.15357	-1.84949	31.7352	G2/mitotic-specific cyclin-2(LOC112189476)	2,	GO:0000079~regulation of cyclin-dependent protein serine/threonine kinase activity,GO:0044772~mitotic cell cycle phase transition,GO:0051301~cell division,	GO:0000307~cyclin-dependent protein kinase holoenzyme complex,GO:0005634~nucleus,GO:0005737~cytoplasm,GO:0005813~centrosome,	GO:0016538~cyclin-dependent protein serine/threonine kinase regulator activity,	IPR004367:Cyclin_C-dom,IPR006671:Cyclin_N,IPR013763:Cyclin-like_dom,IPR036915:Cyclin-like_sf,IPR039361:Cyclin,IPR046965:Cyclin_A/B-like,IPR048258:Cyclins_cyclin-box,
RCHIOBHM_Chr2g0098841	0.000431896	0.000121479	1.2338	-3.84312	-4.74165	16.7944		2
RCHIOBHM_Chr2g0099961	0.000123805	3.13E-05	1.63972	-4.16409	-6.82792	10.9518		2
RCHIOBHM_Chr2g0100241	0.00250183	0.000819007	1.46728	-3.34629	-4.90996	8.10111	protein WALLS ARE THIN 1(LOC112185836)	2,		GO:0005886~plasma membrane,	GO:0022857~transmembrane transporter activity,	IPR000620:EamA_dom,IPR030184:WAT1-related,
RCHIOBHM_Chr2g0101381	8.60E-09	8.74E-10	1.18692	-6.13095	-7.27692	15.2233	uncharacterized LOC112189731(LOC112189731)	2,
RCHIOBHM_Chr2g0101421	0.00128954	0.00039964	1.0855	-3.54032	-3.84301	15.9206	GATA transcription factor 18(LOC112190459)	2,	GO:0006355~regulation of DNA-templated transcription,GO:0009908~flower development,		GO:0003700~DNA-binding transcription factor activity,GO:0008270~zinc ion binding,GO:0043565~sequence-specific DNA binding,	IPR000679:Znf_GATA,IPR013088:Znf_NHR/GATA,
RCHIOBHM_Chr2g0102391	8.24E-14	3.44E-15	0.353686	-7.87399	-2.78492	33.4522		2
RCHIOBHM_Chr2g0103201	1.72E-07	2.32E-08	1.16981	-5.58593	-6.53447	12.9187		2
RCHIOBHM_Chr2g0103611	0.0482961	0.0231413	0.757568	-2.27109	-1.72051	21.5953	RchiOBHm_Chr2g0103611	2
RCHIOBHM_Chr2g0103951	1.09E-07	1.42E-08	0.519203	-5.67144	-2.94463	23.8528	salicylic acid-binding protein 2(LOC112190201)	2,	GO:0009694~jasmonic acid metabolic process,GO:0009696~salicylic acid metabolic process,		GO:0050410~3-oxolaurate decarboxylase activity,GO:0080030~methyl indole-3-acetate esterase activity,GO:0080031~methyl salicylate esterase activity,GO:0080032~methyl jasmonate esterase activity,GO:0102151~3-oxo-myristate decarboxylase activity,GO:0102577~3-oxo-palmitate decarboxylase activity,	IPR000073:AB_hydrolase_1,IPR029058:AB_hydrolase,IPR045889:MES/HNL,
RCHIOBHM_Chr2g0105611	3.79E-07	5.41E-08	0.55768	-5.43712	-3.03217	18.9906		2
RCHIOBHM_Chr2g0106641	3.16E-17	8.53E-19	0.234441	-8.85285	-2.07547	148.564	microtubule-associated protein RP/EB family member 1C(LOC112188570)	2,	GO:0009652~thigmotropism,GO:0031110~regulation of microtubule polymerization or depolymerization,GO:0035372~protein localization to microtubule,GO:0051225~spindle assembly,GO:0051301~cell division,GO:1904825~protein localization to microtubule plus-end,	GO:0005815~microtubule organizing center,GO:0005881~cytoplasmic microtubule,GO:0035371~microtubule plus-end,GO:0051233~spindle midzone,	GO:0051010~microtubule plus-end binding,	IPR001715:CH_dom,IPR004953:EB1_C,IPR027328:MAPRE,IPR036133:EB1_C_sf,IPR036872:CH_dom_sf,
RCHIOBHM_Chr2g0106901	0.0158561	0.00641041	0.528186	-2.72601	-1.43984	14.3764	cytochrome P450 81Q32(LOC112190515)	2,			GO:0004497~monooxygenase activity,GO:0005506~iron ion binding,GO:0016705~oxidoreductase activity, acting on paired donors, with incorporation or reduction of molecular oxygen,GO:0020037~heme binding,	IPR001128:Cyt_P450,IPR002401:Cyt_P450_E_grp-I,IPR017972:Cyt_P450_CS,IPR036396:Cyt_P450_sf,	rcn00943:Isoflavonoid biosynthesis,rcn01100:Metabolic pathways,rcn01110:Biosynthesis of secondary metabolites,
RCHIOBHM_Chr2g0107721	5.88E-07	8.65E-08	0.267796	-5.35299	-1.43351	90.6941	formin-like protein 13(LOC112187328)	2,	GO:0008152~metabolic process,	GO:0009506~plasmodesma,GO:0098552~side of membrane,	GO:0042973~glucan endo-1,3-beta-D-glucosidase activity,	IPR012946:X8,IPR044788:X8_dom_prot,
RCHIOBHM_Chr2g0108831	1.24E-05	2.51E-06	0.44369	-4.70734	-2.0886	55.7087	AP2-like ethylene-responsive transcription factor ANT(LOC112185801)	2,	GO:0006355~regulation of DNA-templated transcription,	GO:0005634~nucleus,	GO:0003677~DNA binding,GO:0003700~DNA-binding transcription factor activity,	IPR001471:AP2/ERF_dom,IPR016177:DNA-bd_dom_sf,IPR036955:AP2/ERF_dom_sf,
RCHIOBHM_Chr2g0111201	0.000758371	0.000224661	0.452334	-3.68954	-1.6689	58.7084	uncharacterized protein At4g38062(LOC112189798)	2,				IPR040262:At4g38062-like,
RCHIOBHM_Chr2g0111701	0.00105827	0.000321581	0.356541	-3.59726	-1.28257	55.8513	uncharacterized LOC112190168(LOC112190168)	2,
RCHIOBHM_Chr2g0113221	0.00565737	0.00201812	0.951977	-3.08755	-2.93928	6.96164	RchiOBHm_Chr2g0113221	2
RCHIOBHM_Chr2g0114491	0.000514348	0.000146331	0.444823	-3.79721	-1.68909	59.2112	probable xyloglucan galactosyltransferase GT17(LOC112190250)	2,	GO:0006486~protein glycosylation,	GO:0000139~Golgi membrane,	GO:0016757~glycosyltransferase activity,	IPR004263:Exostosin,IPR040911:Exostosin_GT47,
RCHIOBHM_Chr2g0114941	1.70E-05	3.56E-06	1.33884	-4.63579	-6.2066	7.76782	Putative peptidase S8 propeptide/proteinase inhibitor I9(RchiOBHm_Chr2g0114941)	2	GO:0000122~negative regulation of transcription by RNA polymerase II,GO:0006281~DNA repair,GO:0006338~chromatin remodeling,	GO:0000812~Swr1 complex,GO:0035267~NuA4 histone acetyltransferase complex,	GO:0003714~transcription corepressor activity,	IPR010259:S8pro/Inhibitor_I9,IPR027109:Swc4/Dmap1,IPR037045:S8pro/Inhibitor_I9_sf,
RCHIOBHM_Chr2g0119251	0.0331383	0.0148665	0.547834	-2.43562	-1.33431	13.8844	RchiOBHm_Chr2g0119251	2
RCHIOBHM_Chr2g0120111	1.20E-06	1.91E-07	0.243078	-5.20795	-1.26594	124.623	protein TONSOKU(LOC112185817)	2,	GO:0009933~meristem structural organization,GO:0040029~epigenetic regulation of gene expression,GO:0072423~response to DNA damage checkpoint signaling,	GO:0005634~nucleus,	GO:0005515~protein binding,	IPR011990:TPR-like_helical_dom_sf,IPR019734:TPR_repeat,IPR032675:LRR_dom_sf,IPR044227:TONSOKU,
RCHIOBHM_Chr2g0120661	0.0170021	0.00694052	1.45296	-2.69968	-3.92252	9.7775	receptor protein kinase CLAVATA1(LOC112188678)	2,	GO:0006468~protein phosphorylation,GO:0016310~phosphorylation,	GO:0016020~membrane,	GO:0004672~protein kinase activity,GO:0005515~protein binding,GO:0005524~ATP binding,	IPR000719:Prot_kinase_dom,IPR001611:Leu-rich_rpt,IPR003591:Leu-rich_rpt_typical-subtyp,IPR008271:Ser/Thr_kinase_AS,IPR011009:Kinase-like_dom_sf,IPR013210:LRR_N_plant-typ,IPR032675:LRR_dom_sf,
RCHIOBHM_Chr2g0120701	4.22E-06	7.65E-07	1.04229	-4.94418	-5.1533	8.83413	RchiOBHm_Chr2g0120701	2
RCHIOBHM_Chr2g0121261	1.94E-09	1.75E-10	0.754721	-6.38212	-4.81672	12.828
RCHIOBHM_Chr2g0121551	2.00E-10	1.54E-11	0.257847	-6.74444	-1.73903	84.403	U-box domain-containing protein 25(LOC112188032)	2,	GO:0016567~protein ubiquitination,		GO:0016874~ligase activity,GO:0061630~ubiquitin protein ligase activity,	IPR003613:Ubox_domain,IPR011989:ARM-like,IPR013083:Znf_RING/FYVE/PHD,IPR016024:ARM-type_fold,IPR045185:PUB22/23/24-like,IPR045210:RING-Ubox_PUB,
RCHIOBHM_Chr2g0121571	1.14E-13	4.92E-15	0.497099	-7.82904	-3.89181	24.2978		2
RCHIOBHM_Chr2g0121791	7.45E-06	1.45E-06	0.96478	-4.81828	-4.64858	6.75882		2
RCHIOBHM_Chr2g0122181	2.45E-06	4.24E-07	0.980116	-5.05774	-4.95717	8.87243	Putative transcription factor Homobox-WOX family(RchiOBHm_Chr2g0121261)	2	GO:0099402~plant organ development,	GO:0005634~nucleus,	GO:0003677~DNA binding,GO:0003700~DNA-binding transcription factor activity,	IPR001356:Homeobox_dom,IPR009057:Homeobox-like_sf,IPR044555:WUSCHEL-like,
RCHIOBHM_Chr2g0122211	4.65E-08	5.48E-09	0.923384	-5.83182	-5.38501	10.6724	Putative transcription factor Homobox-WOX family(RchiOBHm_Chr2g0122211)	2	GO:0099402~plant organ development,	GO:0005634~nucleus,	GO:0003677~DNA binding,GO:0003700~DNA-binding transcription factor activity,	IPR001356:Homeobox_dom,IPR009057:Homeobox-like_sf,IPR044555:WUSCHEL-like,
RCHIOBHM_Chr2g0122271	0.000567116	0.000163341	0.632917	-3.76986	-2.38601	8.4719	RchiOBHm_Chr1g0364461	2		GO:0016020~membrane,
RCHIOBHM_Chr2g0122381	0.0227609	0.0096296	1.35263	-2.58885	-3.50176	14.6372	replication protein A 70 kDa DNA-binding subunit B(LOC112189701)	2,	GO:0006260~DNA replication,GO:0006281~DNA repair,GO:0006310~DNA recombination,	GO:0005634~nucleus,	GO:0003677~DNA binding,	IPR012340:NA-bd_OB-fold,IPR031657:REPA_OB_2,
RCHIOBHM_Chr2g0122471	1.39E-05	2.85E-06	0.811441	-4.68119	-3.79851	6.47265	Putative transcription factor Homobox-WOX family(RchiOBHm_Chr2g0122471)	2	GO:0099402~plant organ development,	GO:0005634~nucleus,	GO:0003677~DNA binding,GO:0003700~DNA-binding transcription factor activity,	IPR001356:Homeobox_dom,IPR009057:Homeobox-like_sf,IPR044555:WUSCHEL-like,
RCHIOBHM_Chr2g0123191	0.0150328	0.00603342	0.712134	-2.74596	-1.95549	8.89122	RchiOBHm_Chr2g0123191	2
RCHIOBHM_Chr2g0124641	1.94E-06	3.25E-07	0.689705	-5.10832	-3.52323	8.61278	Putative transcription factor Homobox-WOX family(RchiOBHm_Chr2g0124641)	2	GO:0099402~plant organ development,	GO:0005634~nucleus,	GO:0003677~DNA binding,GO:0003700~DNA-binding transcription factor activity,	IPR001356:Homeobox_dom,IPR009057:Homeobox-like_sf,IPR044555:WUSCHEL-like,
RCHIOBHM_Chr2g0124731	9.64E-07	1.51E-07	0.738317	-5.25085	-3.8768	7.96038
RCHIOBHM_Chr2g0125051	3.92E-08	4.55E-09	0.925724	-5.86278	-5.42732	11.0812	Putative transcription factor Homobox-WOX family(RchiOBHm_Chr1g0383621)	2	GO:0099402~plant organ development,	GO:0005634~nucleus,	GO:0003677~DNA binding,GO:0003700~DNA-binding transcription factor activity,	IPR001356:Homeobox_dom,IPR009057:Homeobox-like_sf,IPR044555:WUSCHEL-like,
RCHIOBHM_Chr2g0125221	1.58E-08	1.70E-09	0.641316	-6.02384	-3.86318	13.9572		2
RCHIOBHM_Chr2g0125231	1.23E-10	8.89E-12	0.522989	-6.82344	-3.56858	15.2798	Putative transcription factor Homobox-WOX family(RchiOBHm_Chr2g0121651)	2, 3	GO:0099402~plant organ development,	GO:0005634~nucleus,	GO:0003677~DNA binding,GO:0003700~DNA-binding transcription factor activity,	IPR001356:Homeobox_dom,IPR009057:Homeobox-like_sf,IPR044555:WUSCHEL-like,
RCHIOBHM_Chr2g0125401	1.94E-12	1.03E-13	0.989679	-7.43738	-7.36062	27.2763		2
RCHIOBHM_Chr2g0125451	7.16E-09	7.13E-10	0.494251	-6.16324	-3.04619	13.2003	Putative transcription factor Homobox-WOX family(RchiOBHm_Chr1g0373691)	2	GO:0099402~plant organ development,	GO:0005634~nucleus,	GO:0003677~DNA binding,GO:0003700~DNA-binding transcription factor activity,	IPR001356:Homeobox_dom,IPR009057:Homeobox-like_sf,IPR044555:WUSCHEL-like,
RCHIOBHM_Chr2g0126031	4.01E-13	1.86E-14	0.383332	-7.65989	-2.93628	22.8527		2
RCHIOBHM_Chr2g0126051	8.87E-07	1.37E-07	0.883655	-5.26861	-4.65563	9.17909
RCHIOBHM_Chr2g0126701	5.45E-06	1.01E-06	0.961579	-4.89041	-4.70251	6.87715	Putative transcription factor Homobox-WOX family(RchiOBHm_Chr2g0126701)	2	GO:0099402~plant organ development,	GO:0005634~nucleus,	GO:0003677~DNA binding,GO:0003700~DNA-binding transcription factor activity,	IPR001356:Homeobox_dom,IPR009057:Homeobox-like_sf,IPR044555:WUSCHEL-like,
RCHIOBHM_Chr2g0127021	1.17E-07	1.54E-08	1.00886	-5.65709	-5.70723	14.3631
RCHIOBHM_Chr2g0127351	2.58E-06	4.51E-07	0.376787	-5.04616	-1.90132	52.1811	reticulon-like protein B17(LOC112189667)	2,		GO:0005789~endoplasmic reticulum membrane,		IPR003388:Reticulon,IPR044647:RTNLB17/18/21,
RCHIOBHM_Chr2g0127531	2.71E-06	4.74E-07	1.27789	-5.03641	-6.43597	7.54255	zinc finger CCCH domain-containing protein 2(LOC112188489)	2,			GO:0003677~DNA binding,GO:0046872~metal ion binding,	IPR000571:Znf_CCCH,IPR036855:Znf_CCCH_sf,IPR045234:Unkempt-like,
RCHIOBHM_Chr2g0127741	0.0195739	0.00813758	1.19309	-2.64631	-3.15729	17.1857	Putative dynamin central domain, GTPase effector domain, Dynamin superfamily(RchiOBHm_Chr2g0127741)	2		GO:0005737~cytoplasm,GO:0005874~microtubule,GO:0016020~membrane,	GO:0003924~GTPase activity,GO:0005525~GTP binding,GO:0008017~microtubule binding,	IPR000375:Dynamin_stalk,IPR003130:GED,IPR020850:GED_dom,IPR022812:Dynamin,
RCHIOBHM_Chr2g0127931	0.0244015	0.0104813	0.641194	-2.55953	-1.64116	7.43837	RchiOBHm_Chr2g0127931	2
RCHIOBHM_Chr2g0128611	2.73E-05	5.98E-06	0.533939	-4.52717	-2.41723	9.48768		2
RCHIOBHM_Chr2g0128851	7.88E-08	9.79E-09	0.583502	-5.73431	-3.34598	78.0143	sodium/calcium exchanger NCL(LOC112188964)	2,	GO:0006874~intracellular calcium ion homeostasis,GO:0070588~calcium ion transmembrane transport,	GO:0005774~vacuolar membrane,GO:0016020~membrane,	GO:0005509~calcium ion binding,GO:0015369~calcium:proton antiporter activity,	IPR002048:EF_hand_dom,IPR004713:CaH_exchang,IPR004837:NaCa_Exmemb,IPR011992:EF-hand-dom_pair,IPR018247:EF_Hand_1_Ca_BS,
RCHIOBHM_Chr2g0128871	9.52E-08	1.22E-08	0.81782	-5.69712	-4.65922	11.6627	Putative transcription factor Homobox-WOX family(RchiOBHm_Chr2g0128871)	2	GO:0099402~plant organ development,	GO:0005634~nucleus,	GO:0003677~DNA binding,GO:0003700~DNA-binding transcription factor activity,	IPR001356:Homeobox_dom,IPR009057:Homeobox-like_sf,IPR044555:WUSCHEL-like,
RCHIOBHM_Chr2g0128941	0.00050207	0.000142396	1.23547	-3.80397	-4.69968	8.39116		2
RCHIOBHM_Chr2g0129181	3.88E-09	3.68E-10	1.31219	-6.26708	-8.22361	23.2473	Putative RNA-directed DNA polymerase(RchiOBHm_Chr2g0129181)	2			GO:0003964~RNA-directed DNA polymerase activity,
RCHIOBHM_Chr2g0129401	0.00319684	0.00107187	1.80669	-3.27095	-5.90959	5.81293	senescence-specific cysteine protease SAG39(LOC112190940)	2,	GO:0051603~proteolysis involved in protein catabolic process,	GO:0005615~extracellular space,GO:0005764~lysosome,	GO:0004197~cysteine-type endopeptidase activity,	IPR000169:Pept_cys_AS,IPR000668:Peptidase_C1A_C,IPR013128:Peptidase_C1A,IPR013201:Prot_inhib_I29,IPR025660:Pept_his_AS,IPR025661:Pept_asp_AS,IPR038765:Papain-like_cys_pep_sf,IPR039417:Peptidase_C1A_papain-like,
RCHIOBHM_Chr2g0129431	0.0369967	0.0170102	1.13748	-2.38649	-2.71458	8.9193	senescence-specific cysteine protease SAG39-like(LOC121051753)	2,	GO:0051603~proteolysis involved in protein catabolic process,	GO:0005615~extracellular space,GO:0005764~lysosome,	GO:0004197~cysteine-type endopeptidase activity,	IPR000169:Pept_cys_AS,IPR000668:Peptidase_C1A_C,IPR013128:Peptidase_C1A,IPR013201:Prot_inhib_I29,IPR025660:Pept_his_AS,IPR025661:Pept_asp_AS,IPR038765:Papain-like_cys_pep_sf,IPR039417:Peptidase_C1A_papain-like,
RCHIOBHM_Chr2g0130051	4.30E-10	3.56E-11	0.627249	-6.62133	-4.15322	14.1129		2
RCHIOBHM_Chr2g0130061	1.27E-05	2.60E-06	0.887274	-4.69988	-4.17008	6.45972	Putative transcription factor Homobox-WOX family(RchiOBHm_Chr2g0130061)	2	GO:0099402~plant organ development,	GO:0005634~nucleus,	GO:0003677~DNA binding,GO:0003700~DNA-binding transcription factor activity,	IPR001356:Homeobox_dom,IPR009057:Homeobox-like_sf,IPR044555:WUSCHEL-like,
RCHIOBHM_Chr2g0130141	0.000151714	3.88E-05	1.08429	-4.11426	-4.46107	11.07		2
RCHIOBHM_Chr2g0130441	0.000352088	9.70E-05	0.725028	-3.89807	-2.82621	9.99701	RchiOBHm_Chr2g0130441	2
RCHIOBHM_Chr2g0130501	5.87E-05	1.39E-05	0.959845	-4.34515	-4.17067	7.57226	Putative transcription factor Homobox-WOX family(RchiOBHm_Chr2g0130501)	2	GO:0099402~plant organ development,	GO:0005634~nucleus,	GO:0003677~DNA binding,GO:0003700~DNA-binding transcription factor activity,	IPR001356:Homeobox_dom,IPR009057:Homeobox-like_sf,IPR044555:WUSCHEL-like,
RCHIOBHM_Chr2g0130771	0.000413427	0.000116163	0.632267	-3.85409	-2.43681	13.3091	RchiOBHm_Chr2g0130771	2		GO:0016020~membrane,
RCHIOBHM_Chr2g0132661	5.78E-08	7.04E-09	0.722244	-5.78988	-4.18171	9.42096	Putative transcription factor Homobox-WOX family(RchiOBHm_Chr2g0124731)	2,2	GO:0099402~plant organ development,	GO:0005634~nucleus,	GO:0003677~DNA binding,GO:0003700~DNA-binding transcription factor activity,	IPR001356:Homeobox_dom,IPR009057:Homeobox-like_sf,IPR044555:WUSCHEL-like,
RCHIOBHM_Chr2g0132671	1.38E-08	1.46E-09	0.660477	-6.04844	-3.99485	14.2166		2
RCHIOBHM_Chr2g0133011	0.00246133	0.000802136	0.685928	-3.35206	-2.29927	9.49423		2
RCHIOBHM_Chr2g0133231	0.00031111	8.45E-05	1.13532	-3.93129	-4.46329	8.54936		2
RCHIOBHM_Chr2g0133271	8.93E-11	6.29E-12	1.0373	-6.87282	-7.12916	14.7529	Putative nucleic acid-binding protein(RchiOBHm_Chr2g0133271)	2				IPR003871:RPA1_DBD-A-like_plant,IPR012340:NA-bd_OB-fold,
RCHIOBHM_Chr2g0133491	1.02E-08	1.06E-09	1.11643	-6.09992	-6.81013	20.9297	Putative transcription factor Homobox-WOX family(RchiOBHm_Chr2g0133491)	2	GO:0099402~plant organ development,	GO:0005634~nucleus,	GO:0003677~DNA binding,GO:0003700~DNA-binding transcription factor activity,	IPR001356:Homeobox_dom,IPR009057:Homeobox-like_sf,IPR044555:WUSCHEL-like,
RCHIOBHM_Chr2g0134031	1.35E-06	2.17E-07	0.951177	-5.18426	-4.93115	8.20741
RCHIOBHM_Chr2g0134161	1.50E-10	1.10E-11	0.981463	-6.79297	-6.66704	18.2056	RchiOBHm_Chr2g0134161	2		GO:0016020~membrane,
RCHIOBHM_Chr2g0134341	1.59E-05	3.29E-06	0.847185	-4.65155	-3.94072	7.74401		2
RCHIOBHM_Chr2g0134381	0.0008089	0.000241293	0.796509	-3.67133	-2.92425	7.97662
RCHIOBHM_Chr2g0134391	0.0336886	0.0152024	0.845542	-2.42752	-2.05257	21.2032	putative disease resistance protein RGA3(LOC112186087)	2,	GO:0098542~defense response to other organism,		GO:0003676~nucleic acid binding,GO:0005515~protein binding,GO:0016887~ATP hydrolysis activity,GO:0043531~ADP binding,	IPR001611:Leu-rich_rpt,IPR002059:CSP_DNA-bd,IPR002182:NB-ARC,IPR003591:Leu-rich_rpt_typical-subtyp,IPR003593:AAA+_ATPase,IPR011129:CSD,IPR012340:NA-bd_OB-fold,IPR027417:P-loop_NTPase,IPR032675:LRR_dom_sf,IPR036388:WH-like_DNA-bd_sf,IPR038005:RX-like_CC,IPR041118:Rx_N,IPR044974:Disease_R_plants,
RCHIOBHM_Chr2g0135291	0.00535139	0.00190111	1.34377	-3.10526	-4.17275	6.28293		2
RCHIOBHM_Chr2g0135481	0.00072894	0.000215515	0.483513	-3.7001	-1.78905	13.8613	Putative RNA-directed DNA polymerase(RchiOBHm_Chr2g0135481)	2			GO:0003964~RNA-directed DNA polymerase activity,	IPR013103:RVT_2,IPR043502:DNA/RNA_pol_sf,
RCHIOBHM_Chr2g0135571	2.57E-06	4.47E-07	1.24557	-5.04786	-6.28748	5.69734	RchiOBHm_Chr2g0135571	2
RCHIOBHM_Chr2g0135821	1.13E-11	6.96E-13	1.04198	-7.18021	-7.48166	13.198	Putative transcription factor Homobox-WOX family(RchiOBHm_Chr2g0135821)	2	GO:0099402~plant organ development,	GO:0005634~nucleus,	GO:0003677~DNA binding,GO:0003700~DNA-binding transcription factor activity,	IPR001356:Homeobox_dom,IPR009057:Homeobox-like_sf,IPR044555:WUSCHEL-like,
RCHIOBHM_Chr2g0136231	5.11E-07	7.39E-08	0.661816	-5.38151	-3.56157	11.4921		2
RCHIOBHM_Chr2g0136241	7.22E-12	4.26E-13	0.450708	-7.24696	-3.26626	25.5747	uncharacterized LOC112185382(LOC112185382)	2,
RCHIOBHM_Chr2g0136561	1.67E-08	1.82E-09	0.542918	-6.01355	-3.26487	42.064	RNA-binding protein cabeza(LOC112190048)	2		GO:0005737~cytoplasm,	GO:0003729~mRNA binding,GO:0046872~metal ion binding,	IPR001876:Znf_RanBP2,IPR036443:Znf_RanBP2_sf,
RCHIOBHM_Chr2g0136611	0.000260086	6.90E-05	1.08441	-3.9796	-4.3155	14.0098		2
RCHIOBHM_Chr2g0136661	0.00306731	0.00102394	0.585106	-3.28387	-1.92141	8.53265
RCHIOBHM_Chr2g0136991	3.61E-07	5.14E-08	1.23033	-5.44628	-6.70071	7.6227	probable potassium transporter 17(LOC112184537)	2,	GO:0071805~potassium ion transmembrane transport,	GO:0005886~plasma membrane,GO:0016020~membrane,	GO:0015079~potassium ion transmembrane transporter activity,	IPR003855:K+_transporter,
RCHIOBHM_Chr2g0137521	4.00E-07	5.74E-08	0.630448	-5.42679	-3.42131	9.82948	RchiOBHm_Chr2g0137521	2
RCHIOBHM_Chr2g0137871	1.08E-12	5.41E-14	0.165391	-7.5216	-1.24401	226.009	regulator of telomere elongation helicase 1 homolog(LOC112185453)	2,	GO:0006281~DNA repair,GO:0010569~regulation of double-strand break repair via homologous recombination,GO:0032508~DNA duplex unwinding,GO:0045910~negative regulation of DNA recombination,GO:0090657~telomeric loop disassembly,GO:1904430~negative regulation of t-circle formation,	GO:0005634~nucleus,	GO:0003677~DNA binding,GO:0003678~DNA helicase activity,GO:0005524~ATP binding,GO:0016818~hydrolase activity, acting on acid anhydrides, in phosphorus-containing anhydrides,GO:0046872~metal ion binding,GO:0051539~4 iron, 4 sulfur cluster binding,GO:0070182~DNA polymerase binding,	IPR006554:Helicase-like_DEXD_c2,IPR006555:ATP-dep_Helicase_C,IPR010614:RAD3-like_helicase_DEAD,IPR013020:Rad3/Chl1-like,IPR014001:Helicase_ATP-bd,IPR014013:Helic_SF1/SF2_ATP-bd_DinG/Rad3,IPR027417:P-loop_NTPase,IPR045028:DinG/Rad3-like,IPR049909:HHD_RTEL1,
RCHIOBHM_Chr2g0138201	3.59E-07	5.10E-08	0.894604	-5.44794	-4.87375	12.576	Putative transcription factor Homobox-WOX family(RchiOBHm_Chr2g0138201)	2	GO:0099402~plant organ development,	GO:0005634~nucleus,	GO:0003677~DNA binding,GO:0003700~DNA-binding transcription factor activity,	IPR001356:Homeobox_dom,IPR009057:Homeobox-like_sf,IPR044555:WUSCHEL-like,
RCHIOBHM_Chr2g0140771	1.02E-08	1.06E-09	1.02485	-6.10029	-6.25185	17.7186	RchiOBHm_Chr2g0140771	2
RCHIOBHM_Chr2g0140801	0.000365176	0.00010089	0.697401	-3.88844	-2.71181	13.7504	RchiOBHm_Chr2g0140801	2
RCHIOBHM_Chr2g0140811	9.82E-08	1.26E-08	0.342989	-5.69104	-1.95197	66.5177	uncharacterized LOC112189150(LOC112189150)	2,		GO:0016020~membrane,
RCHIOBHM_Chr2g0141711	5.81E-05	1.37E-05	0.29359	-4.34822	-1.27659	119.712	replication protein A 70 kDa DNA-binding subunit D(LOC112184506)	2,	GO:0006260~DNA replication,GO:0006281~DNA repair,GO:0006310~DNA recombination,	GO:0005634~nucleus,	GO:0003677~DNA binding,	IPR003871:RPA1_DBD-A-like_plant,IPR012340:NA-bd_OB-fold,IPR013955:Rep_factor-A_C,IPR031657:REPA_OB_2,
RCHIOBHM_Chr2g0141981	0.0321155	0.0143605	1.12655	-2.44812	-2.75793	54.4457	Putative RNA-directed DNA polymerase(RchiOBHm_Chr2g0141981)	2	GO:0015074~DNA integration,		GO:0003676~nucleic acid binding,GO:0003964~RNA-directed DNA polymerase activity,GO:0008270~zinc ion binding,	IPR001584:Integrase_cat-core,IPR001878:Znf_CCHC,IPR012337:RNaseH-like_sf,IPR013103:RVT_2,IPR025724:GAG-pre-integrase_dom,IPR036397:RNaseH_sf,IPR036875:Znf_CCHC_sf,IPR043502:DNA/RNA_pol_sf,
RCHIOBHM_Chr2g0142681	5.31E-08	6.37E-09	1.02382	-5.80684	-5.94518	8.94369	Putative Homeobox domain-containing protein(RchiOBHm_Chr2g0142681)	2			GO:0003677~DNA binding,	IPR009057:Homeobox-like_sf,IPR017930:Myb_dom,
RCHIOBHM_Chr2g0143091	4.66E-05	1.07E-05	0.328313	-4.40207	-1.44526	80.8443	receptor-like protein EIX1(LOC121051298)	2,	GO:0016310~phosphorylation,	GO:0016020~membrane,	GO:0004674~protein serine/threonine kinase activity,GO:0005515~protein binding,	IPR001611:Leu-rich_rpt,IPR003591:Leu-rich_rpt_typical-subtyp,IPR013210:LRR_N_plant-typ,IPR032675:LRR_dom_sf,
RCHIOBHM_Chr2g0143281	0.0153934	0.00618268	1.67621	-2.73793	-4.58935	6.25294	uncharacterized LOC112190758(LOC112190758)	2,			GO:0004869~cysteine-type endopeptidase inhibitor activity,	IPR000010:Cystatin_dom,IPR046350:Cystatin_sf,
RCHIOBHM_Chr2g0143711	6.15E-13	2.91E-14	1.06751	-7.60232	-8.11556	24.9226	protein IQ-DOMAIN 1(LOC112189520)	2,			GO:0005515~protein binding,	IPR000048:IQ_motif_EF-hand-BS,
RCHIOBHM_Chr2g0144631	1.77E-09	1.58E-10	1.09953	-6.39757	-7.03434	9.58043	Putative ribonuclease H-like domain, reverse transcriptase zinc-binding domain-containing protein(RchiOBHm_Chr2g0144631)	2			GO:0003676~nucleic acid binding,GO:0003964~RNA-directed DNA polymerase activity,GO:0004523~RNA-DNA hybrid ribonuclease activity,	IPR002156:RNaseH_domain,IPR012337:RNaseH-like_sf,IPR026960:RVT-Znf,IPR036397:RNaseH_sf,IPR044730:RNase_H-like_dom_plant,
RCHIOBHM_Chr2g0145031	0.000115749	2.91E-05	1.19422	-4.18021	-4.99209	6.46799		2
RCHIOBHM_Chr2g0145361	5.79E-05	1.36E-05	1.06107	-4.3496	-4.61522	6.45353	RchiOBHm_Chr0c21g0500351	2		GO:0016020~membrane,
RCHIOBHM_Chr2g0145461	0.0156834	0.00633071	0.780616	-2.73014	-2.13119	15.9577		2
RCHIOBHM_Chr2g0145511	0.0246678	0.0106319	2.70652	-2.55457	-6.91398	9.74416	uncharacterized LOC112184738(LOC112184738)	2,					rcn00062:Fatty acid elongation,rcn01100:Metabolic pathways,rcn01110:Biosynthesis of secondary metabolites,rcn04626:Plant-pathogen interaction,
RCHIOBHM_Chr2g0145761	6.35E-09	6.26E-10	0.634543	-6.18362	-3.92377	11.1175		2
RCHIOBHM_Chr2g0146151	9.23E-08	1.17E-08	0.478062	-5.70439	-2.72705	82.1409	Putative transcription factor interactor and regulator CCHC(Zn) family(RchiOBHm_Chr2g0146151)	2			GO:0003676~nucleic acid binding,GO:0003824~catalytic activity,GO:0008270~zinc ion binding,	IPR001878:Znf_CCHC,IPR005135:Endo/exonuclease/phosphatase,IPR025558:DUF4283,IPR036691:Endo/exonu/phosph_ase_sf,
RCHIOBHM_Chr2g0146161	0.00646909	0.00233427	0.329224	-3.04404	-1.00217	33.0563	Putative ribonuclease H-like domain, reverse transcriptase zinc-binding domain-containing protein(RchiOBHm_Chr2g0146161)	2			GO:0003676~nucleic acid binding,GO:0003964~RNA-directed DNA polymerase activity,GO:0004523~RNA-DNA hybrid ribonuclease activity,	IPR002156:RNaseH_domain,IPR012337:RNaseH-like_sf,IPR026960:RVT-Znf,IPR036397:RNaseH_sf,IPR044730:RNase_H-like_dom_plant,
RCHIOBHM_Chr2g0146671	6.22E-08	7.63E-09	1.0608	-5.77639	-6.12759	8.32908	Putative transcription factor Homobox-WOX family(RchiOBHm_Chr2g0146671)	2	GO:0099402~plant organ development,	GO:0005634~nucleus,	GO:0003677~DNA binding,GO:0003700~DNA-binding transcription factor activity,	IPR001356:Homeobox_dom,IPR009057:Homeobox-like_sf,IPR044555:WUSCHEL-like,
RCHIOBHM_Chr2g0147521	1.17E-05	2.35E-06	1.13227	-4.72063	-5.34502	7.38112	RchiOBHm_Chr2g0147521	2
RCHIOBHM_Chr2g0148121	2.24E-08	2.48E-09	0.66877	-5.96249	-3.98753	30.7526		2
RCHIOBHM_Chr2g0148201	9.29E-08	1.18E-08	0.376137	-5.70288	-2.14506	39.768	uncharacterized LOC112189614(LOC112189614)	2,
RCHIOBHM_Chr2g0149351	5.78E-08	7.02E-09	0.471801	-5.79056	-2.73199	62.0388	uncharacterized LOC112186051(LOC112186051)	2,		GO:0005840~ribosome,		IPR012870:DUF1666,
RCHIOBHM_Chr2g0150971	4.80E-19	1.10E-20	0.972725	-9.32597	-9.0716	51.1937		2
RCHIOBHM_Chr2g0152051	4.16E-05	9.44E-06	0.901957	-4.42966	-3.99536	5.79254	Putative transcription factor Homobox-WOX family(RchiOBHm_Chr2g0152051)	2	GO:0099402~plant organ development,	GO:0005634~nucleus,	GO:0003677~DNA binding,GO:0003700~DNA-binding transcription factor activity,	IPR001356:Homeobox_dom,IPR009057:Homeobox-like_sf,IPR044555:WUSCHEL-like,
RCHIOBHM_Chr2g0152621	2.57E-26	2.41E-28	0.462557	-11.0415	-5.10731	42.2904		2
RCHIOBHM_Chr2g0153171	0.0135073	0.00534186	1.23878	-2.78566	-3.45082	8.53691	Putative ABC-2 type transporter(RchiOBHm_Chr2g0153171)	2		GO:0016020~membrane,	GO:0140359~ABC-type transporter activity,	IPR013525:ABC2_TM,
RCHIOBHM_Chr2g0154181	1.15E-10	8.23E-12	0.409168	-6.83449	-2.79645	54.471	Putative RNA-directed DNA polymerase(RchiOBHm_Chr2g0154181)	2	GO:0015074~DNA integration,		GO:0003676~nucleic acid binding,GO:0003964~RNA-directed DNA polymerase activity,	IPR001584:Integrase_cat-core,IPR012337:RNaseH-like_sf,IPR013103:RVT_2,IPR025724:GAG-pre-integrase_dom,IPR036397:RNaseH_sf,IPR043502:DNA/RNA_pol_sf,
RCHIOBHM_Chr2g0155441	3.77E-10	3.04E-11	0.45564	-6.64464	-3.02757	16.3473		2
RCHIOBHM_Chr2g0156341	1.76E-34	7.23E-37	0.554651	-12.6842	-7.03531	89.7949		2
RCHIOBHM_Chr2g0156411	2.74E-05	6.01E-06	1.03466	-4.52599	-4.68284	11.6748	receptor-like protein 7(LOC112184959)	2,		GO:0005886~plasma membrane,	GO:0005515~protein binding,	IPR001611:Leu-rich_rpt,IPR003591:Leu-rich_rpt_typical-subtyp,IPR013210:LRR_N_plant-typ,IPR032675:LRR_dom_sf,IPR046956:RLP23-like,
RCHIOBHM_Chr2g0157311	7.42E-06	1.43E-06	0.634972	-4.82009	-3.06062	20.5211		2
RCHIOBHM_Chr2g0157431	0.0208216	0.0087358	0.595951	-2.62222	-1.56272	7.4313		2
RCHIOBHM_Chr2g0158151	0.00188114	0.00060256	0.641855	-3.43046	-2.20186	36.2775	palmitoyl-monogalactosyldiacylglycerol delta-7 desaturase, chloroplastic(LOC112189490)	2,	GO:0006629~lipid metabolic process,GO:0006636~unsaturated fatty acid biosynthetic process,	GO:0005789~endoplasmic reticulum membrane,	GO:0004768~stearoyl-CoA 9-desaturase activity,GO:0005506~iron ion binding,GO:0009979~16:0 monogalactosyldiacylglycerol desaturase activity,GO:0016717~oxidoreductase activity, acting on paired donors, with oxidation of a pair of donors resulting in the reduction of molecular oxygen to two molecules of water,	IPR005804:FA_desaturase_dom,IPR015876:Acyl-CoA_DS,
RCHIOBHM_Chr2g0158171	0.00366412	0.00124683	0.352759	-3.22794	-1.13869	46.6784	RchiOBHm_Chr2g0158171	2		GO:0005965~protein farnesyltransferase complex,	GO:0004660~protein farnesyltransferase activity,	IPR001330:PFTB_repeat,IPR008930:Terpenoid_cyclase/PrenylTrfase,IPR045089:PGGT1B-like,
RCHIOBHM_Chr2g0158501	7.09E-12	4.16E-13	0.518177	-7.25016	-3.75687	18.2733	RchiOBHm_Chr2g0158501	2
RCHIOBHM_Chr2g0158621	1.32E-11	8.21E-13	0.296317	-7.15753	-2.1209	77.6074	condensin complex subunit 2(LOC112188790)	2,	GO:0007076~mitotic chromosome condensation,GO:0051301~cell division,	GO:0000793~condensed chromosome,GO:0000796~condensin complex,GO:0005737~cytoplasm,	GO:0003682~chromatin binding,	IPR022816:Condensin_barren_su2,
RCHIOBHM_Chr2g0158961	4.53E-07	6.53E-08	1.62106	-5.40371	-8.75971	32.0933	glycine-rich cell wall structural protein 1(LOC112184998)	2,
RCHIOBHM_Chr2g0159521	4.42E-13	2.08E-14	1.01368	-7.64567	-7.7503	15.6984	5'-AMP-activated serine/threonine-protein kinase catalytic subunit alpha-like(LOC121051856)	2,	GO:0016310~phosphorylation,		GO:0004674~protein serine/threonine kinase activity,	IPR011009:Kinase-like_dom_sf,
RCHIOBHM_Chr2g0159861	1.01E-08	1.04E-09	0.64031	-6.10247	-3.90747	32.1837	uncharacterized LOC112185976(LOC112185976)	2,		GO:0016020~membrane,
RCHIOBHM_Chr2g0161861	0.000669507	0.00019637	0.534135	-3.72364	-1.98893	11.9964		2
RCHIOBHM_Chr2g0162151	4.97E-08	5.93E-09	1.01799	-5.81871	-5.92341	7.52206	Putative transcription factor Homobox-WOX family(RchiOBHm_Chr2g0139511)	2	GO:0099402~plant organ development,	GO:0005634~nucleus,	GO:0003677~DNA binding,GO:0003700~DNA-binding transcription factor activity,	IPR001356:Homeobox_dom,IPR009057:Homeobox-like_sf,IPR044555:WUSCHEL-like,
RCHIOBHM_Chr2g0162311	6.28E-06	1.19E-06	1.40671	-4.85686	-6.8322	8.80025	S-linalool synthase(LOC112190046)	2,	GO:0016102~diterpenoid biosynthetic process,		GO:0000287~magnesium ion binding,GO:0010333~terpene synthase activity,	IPR001906:Terpene_synth_N,IPR005630:Terpene_synthase_metal-bd,IPR008930:Terpenoid_cyclase/PrenylTrfase,IPR008949:Isoprenoid_synthase_dom_sf,IPR036965:Terpene_synth_N_sf,
RCHIOBHM_Chr2g0162541	0.0138146	0.00548769	0.494027	-2.77692	-1.37187	19.4005		2
RCHIOBHM_Chr2g0162961	0.00106842	0.000325293	1.32201	-3.59428	-4.75168	4.54925	probable carboxylesterase 17(LOC112190988)	2,			GO:0016787~hydrolase activity,GO:0106435~carboxylesterase activity,	IPR013094:AB_hydrolase_3,IPR029058:AB_hydrolase,
RCHIOBHM_Chr2g0164101	0.0102379	0.00392263	0.648476	-2.88432	-1.87041	15.4198	RchiOBHm_Chr2g0164101	2	GO:0080143~regulation of amino acid export,	GO:0016020~membrane,		IPR040359:GDU,
RCHIOBHM_Chr2g0164261	1.56E-19	3.34E-21	0.49504	-9.45138	-4.67881	29.6307		2
RCHIOBHM_Chr2g0165031	0.0334101	0.0150375	0.656114	-2.43147	-1.59532	17.8381	RchiOBHm_Chr2g0165031	2		GO:0016020~membrane,
RCHIOBHM_Chr2g0165691	2.87E-08	3.24E-09	0.991234	-5.91902	-5.86714	19.1715		2
RCHIOBHM_Chr2g0165771	2.76E-07	3.85E-08	1.01697	-5.49767	-5.59095	19.7516	BAHD acyltransferase At3g29680(LOC112185144)	2,			GO:0047164~isoflavone-7-O-beta-glucoside 6''-O-malonyltransferase activity,	IPR023213:CAT-like_dom_sf,
RCHIOBHM_Chr2g0166181	0.000585392	0.000169293	0.678489	-3.76092	-2.55174	16.7798		2
RCHIOBHM_Chr2g0166211	2.43E-05	5.25E-06	0.240784	-4.55467	-1.09669	77.0968	uncharacterized LOC112188972(LOC112188972)	2,	GO:0032147~activation of protein kinase activity,GO:0060236~regulation of mitotic spindle organization,GO:0090307~mitotic spindle assembly,	GO:0005737~cytoplasm,GO:0005819~spindle,GO:0005880~nuclear microtubule,GO:0072686~mitotic spindle,	GO:0008017~microtubule binding,GO:0030295~protein kinase activator activity,	IPR009675:TPX2_fam,IPR027329:TPX2_C,
RCHIOBHM_Chr2g0166231	0.000506738	0.000143868	0.578895	-3.80142	-2.20063	73.1308	probable RNA-dependent RNA polymerase 1(LOC112186259)	2,	GO:0030422~siRNA processing,	GO:0031380~nuclear RNA-directed RNA polymerase complex,	GO:0003723~RNA binding,GO:0003968~RNA-dependent RNA polymerase activity,	IPR007855:RNA-dep_RNA_pol_euk-typ,
RCHIOBHM_Chr2g0166461	0.0316771	0.0141459	0.542297	-2.45354	-1.33055	12.893	proline--tRNA ligase, cytoplasmic(LOC112189264)	2,	GO:0006433~prolyl-tRNA aminoacylation,	GO:0005737~cytoplasm,GO:0017101~aminoacyl-tRNA synthetase multienzyme complex,	GO:0004827~proline-tRNA ligase activity,GO:0005524~ATP binding,	IPR002314:aa-tRNA-synt_IIb,IPR002316:Pro-tRNA-ligase_IIa,IPR004154:Anticodon-bd,IPR004499:Pro-tRNA-ligase_IIa_arc-type,IPR006195:aa-tRNA-synth_II,IPR016061:Pro-tRNA_ligase_II_C,IPR017449:Pro-tRNA_synth_II,IPR033721:ProRS_core_arch_euk,IPR036621:Anticodon-bd_dom_sf,IPR045864:aa-tRNA-synth_II/BPL/LPL,	rcn00970:Aminoacyl-tRNA biosynthesis,
RCHIOBHM_Chr2g0166521	0.0081455	0.00302527	0.690912	-2.96516	-2.04866	29.1402	Putative RNA-directed DNA polymerase(RchiOBHm_Chr2g0166521)	2			GO:0003964~RNA-directed DNA polymerase activity,	IPR013103:RVT_2,IPR043502:DNA/RNA_pol_sf,
RCHIOBHM_Chr2g0167851	1.37E-06	2.22E-07	0.385856	-5.17973	-1.99863	81.4233	Putative Dynamin superfamily(RchiOBHm_Chr2g0167851)	2				IPR027417:P-loop_NTPase,
RCHIOBHM_Chr2g0168051	0.000286986	7.69E-05	1.03141	-3.95377	-4.07795	32.4451	disease resistance protein RPM1(LOC112185208)	2,	GO:0098542~defense response to other organism,		GO:0016787~hydrolase activity,GO:0043531~ADP binding,	IPR002182:NB-ARC,IPR027417:P-loop_NTPase,IPR036388:WH-like_DNA-bd_sf,IPR042197:Apaf_helical,IPR044974:Disease_R_plants,	rcn04626:Plant-pathogen interaction,
RCHIOBHM_Chr2g0168421	1.60E-10	1.18E-11	0.763971	-6.78212	-5.18134	23.0905		2
RCHIOBHM_Chr2g0168431	3.05E-06	5.40E-07	0.692026	-5.01169	-3.46822	34.4657	RNA helicase(RchiOBHm_Chr2g0168431)	2	GO:0000462~maturation of SSU-rRNA from tricistronic rRNA transcript (SSU-rRNA, 5.8S rRNA, LSU-rRNA),	GO:0005730~nucleolus,	GO:0003723~RNA binding,GO:0003724~RNA helicase activity,	IPR011709:DEAD-box_helicase_OB_fold,
RCHIOBHM_Chr2g0168441	5.33E-08	6.40E-09	1.03766	-5.80599	-6.02464	20.8927	RNA helicase(RchiOBHm_Chr2g0168441)	2	GO:0000462~maturation of SSU-rRNA from tricistronic rRNA transcript (SSU-rRNA, 5.8S rRNA, LSU-rRNA),	GO:0005730~nucleolus,GO:0016020~membrane,	GO:0003723~RNA binding,GO:0003724~RNA helicase activity,GO:0016887~ATP hydrolysis activity,	IPR007502:Helicase-assoc_dom,IPR027417:P-loop_NTPase,IPR048333:HA2_WH,
RCHIOBHM_Chr2g0168451	1.13E-09	9.86E-11	0.596224	-6.46901	-3.85698	46.2107	RNA helicase(RchiOBHm_Chr2g0168451)	2	GO:0000462~maturation of SSU-rRNA from tricistronic rRNA transcript (SSU-rRNA, 5.8S rRNA, LSU-rRNA),	GO:0005730~nucleolus,	GO:0003723~RNA binding,GO:0003724~RNA helicase activity,GO:0016887~ATP hydrolysis activity,	IPR001650:Helicase_C-like,IPR002464:DNA/RNA_helicase_DEAH_CS,IPR014001:Helicase_ATP-bd,IPR027417:P-loop_NTPase,
RCHIOBHM_Chr2g0168461	0.00620831	0.00222741	0.823385	-3.05811	-2.518	23.5012	RNA helicase(RchiOBHm_Chr2g0168461)	2	GO:0000462~maturation of SSU-rRNA from tricistronic rRNA transcript (SSU-rRNA, 5.8S rRNA, LSU-rRNA),	GO:0005730~nucleolus,	GO:0003723~RNA binding,GO:0003724~RNA helicase activity,GO:0016887~ATP hydrolysis activity,	IPR027417:P-loop_NTPase,
RCHIOBHM_Chr2g0168921	0.0313947	0.0140013	0.644006	-2.45723	-1.58247	10.2381	RchiOBHm_Chr2g0168921	2
RCHIOBHM_Chr2g0172831	1.23E-05	2.49E-06	1.06638	-4.70876	-5.02131	5.87492	Putative transcription factor Homobox-WOX family(RchiOBHm_Chr2g0172831)	2	GO:0099402~plant organ development,	GO:0005634~nucleus,	GO:0003677~DNA binding,GO:0003700~DNA-binding transcription factor activity,	IPR001356:Homeobox_dom,IPR009057:Homeobox-like_sf,IPR044555:WUSCHEL-like,
RCHIOBHM_Chr2g0173601	1.48E-24	1.92E-26	0.593339	-10.6409	-6.31369	49.4508		2
RCHIOBHM_Chr2g0173721	0.00309016	0.00103247	0.628791	-3.28153	-2.06339	10.2132	Secreted protein(RchiOBHm_Chr2g0173721)	2		GO:0016020~membrane,
RCHIOBHM_Chr2g0173731	2.43E-07	3.36E-08	0.355976	-5.52134	-1.96547	62.5689		2
RCHIOBHM_Chr2g0175321	1.03E-10	7.30E-12	0.364125	-6.85174	-2.49489	44.6848	receptor-like protein EIX2(LOC112189791)	2,	GO:0016310~phosphorylation,	GO:0016020~membrane,	GO:0004674~protein serine/threonine kinase activity,GO:0005515~protein binding,	IPR001611:Leu-rich_rpt,IPR003591:Leu-rich_rpt_typical-subtyp,IPR013210:LRR_N_plant-typ,IPR032675:LRR_dom_sf,
RCHIOBHM_Chr2g0175371	0.0177124	0.00725451	1.30849	-2.68493	-3.51321	14.7452	receptor-like protein EIX1(LOC112185677)	2,	GO:0016310~phosphorylation,	GO:0016020~membrane,	GO:0004674~protein serine/threonine kinase activity,GO:0005515~protein binding,	IPR001611:Leu-rich_rpt,IPR003591:Leu-rich_rpt_typical-subtyp,IPR013210:LRR_N_plant-typ,IPR032675:LRR_dom_sf,
RCHIOBHM_Chr2g0175961	3.29E-09	3.09E-10	0.519681	-6.29401	-3.27088	13.6371	Transcription regulator PadR N-terminal domain-containing protein(RchiOBHm_Chr2g0175961)	2
RCHIOBHM_Chr2g0176121	0.000377626	0.000104995	0.761562	-3.87875	-2.95391	17.2887	probable serine/threonine-protein kinase PBL7(LOC112186587)	2,	GO:0006468~protein phosphorylation,	GO:0005886~plasma membrane,	GO:0004672~protein kinase activity,GO:0005524~ATP binding,	IPR000719:Prot_kinase_dom,IPR008271:Ser/Thr_kinase_AS,IPR011009:Kinase-like_dom_sf,	rcn04626:Plant-pathogen interaction,
RCHIOBHM_Chr2g0176181	2.19E-07	3.01E-08	0.34072	-5.54095	-1.88791	41.5457	NAC domain-containing protein 41(LOC112190558)	2,	GO:0006355~regulation of DNA-templated transcription,		GO:0003677~DNA binding,	IPR003441:NAC-dom,IPR036093:NAC_dom_sf,
RCHIOBHM_Chr2g0176521	0.0130123	0.00511935	0.581683	-2.79943	-1.62838	8.73436	uncharacterized LOC121050622(LOC121050622)	7,
RCHIOBHM_Chr3g0448061	0.010619	0.00407489	1.15101	-2.87231	-3.30605	11.0876	ABC transporter B family member 4(LOC112191373)	3,	GO:0055085~transmembrane transport,	GO:0016020~membrane,	GO:0005524~ATP binding,GO:0015421~ABC-type oligopeptide transporter activity,GO:0016887~ATP hydrolysis activity,GO:0140359~ABC-type transporter activity,	IPR003439:ABC_transporter-like_ATP-bd,IPR003593:AAA+_ATPase,IPR011527:ABC1_TM_dom,IPR017871:ABC_transporter-like_CS,IPR027417:P-loop_NTPase,IPR036640:ABC1_TM_sf,IPR039421:Type_1_exporter,	rcn02010:ABC transporters,
RCHIOBHM_Chr3g0448081	0.000111089	2.78E-05	0.843977	-4.19114	-3.53722	5.44352	Putative transcription factor Homobox-WOX family(RchiOBHm_Chr3g0448081)	3	GO:0099402~plant organ development,	GO:0005634~nucleus,	GO:0003677~DNA binding,GO:0003700~DNA-binding transcription factor activity,	IPR001356:Homeobox_dom,IPR009057:Homeobox-like_sf,IPR044555:WUSCHEL-like,
RCHIOBHM_Chr3g0448771	2.09E-08	2.31E-09	0.916415	-5.97424	-5.47488	21.9261	RchiOBHm_Chr3g0448771	3		GO:0016020~membrane,
RCHIOBHM_Chr3g0448781	2.22E-11	1.44E-12	0.433174	-7.08031	-3.06701	20.7272	RchiOBHm_Chr3g0448781	3		GO:0016020~membrane,
RCHIOBHM_Chr3g0449071	2.26E-05	4.86E-06	0.877411	-4.57081	-4.01048	37.2992	Transmembrane protein(RchiOBHm_Chr3g0449071)	3		GO:0016020~membrane,
RCHIOBHM_Chr3g0449711	5.62E-08	6.79E-09	0.695647	-5.79616	-4.03208	10.709	RchiOBHm_Chr3g0449711	3
RCHIOBHM_Chr3g0450011	0.00041175	0.00011557	1.38735	-3.85534	-5.3487	7.84092	ethylene-response factor C3(LOC112193893)	3,	GO:0006355~regulation of DNA-templated transcription,GO:0009873~ethylene-activated signaling pathway,	GO:0005634~nucleus,	GO:0003677~DNA binding,GO:0003700~DNA-binding transcription factor activity,	IPR001471:AP2/ERF_dom,IPR016177:DNA-bd_dom_sf,IPR036955:AP2/ERF_dom_sf,IPR044808:ERF_plant,	rcn04016:MAPK signaling pathway - plant,rcn04075:Plant hormone signal transduction,
RCHIOBHM_Chr3g0450551	2.17E-15	7.39E-17	0.425675	-8.34062	-3.5504	35.8016		3
RCHIOBHM_Chr3g0451811	3.00E-06	5.30E-07	1.22807	-5.01518	-6.159	5.39011	mitochondrial import inner membrane translocase subunit TIM23-3(LOC112192560)	3,	GO:0030150~protein import into mitochondrial matrix,	GO:0005743~mitochondrial inner membrane,GO:0005744~TIM23 mitochondrial import inner membrane translocase complex,	GO:0008320~protein transmembrane transporter activity,	IPR045238:Tim23-like,
RCHIOBHM_Chr3g0452471	0.0110277	0.00424789	0.797346	-2.85914	-2.27973	19.2651	cyanidin 3-O-galactoside 2''-O-xylosyltransferase FGGT1(LOC112195456)	3,			GO:0008194~UDP-glycosyltransferase activity,	IPR002213:UDP_glucos_trans,IPR035595:UDP_glycos_trans_CS,	rcn00944:Flavone and flavonol biosynthesis,rcn01110:Biosynthesis of secondary metabolites,
RCHIOBHM_Chr3g0453271	0.000175001	4.53E-05	0.615791	-4.07855	-2.51153	6.88623
RCHIOBHM_Chr3g0453731	7.72E-07	1.16E-07	0.602983	-5.2993	-3.19539	11.2551		3
RCHIOBHM_Chr3g0453751	0.0079541	0.00294717	0.411669	-2.97319	-1.22397	47.304		3
RCHIOBHM_Chr3g0453791	6.29E-13	2.99E-14	0.381176	-7.5987	-2.89645	80.1157	Secreted protein(RchiOBHm_Chr3g0453791)	3		GO:0016020~membrane,
RCHIOBHM_Chr3g0455601	3.52E-08	4.03E-09	0.24292	-5.88282	-1.42906	179.749	formin-like protein 11(LOC112192167)	3,	GO:0030036~actin cytoskeleton organization,GO:0045010~actin nucleation,	GO:0016020~membrane,	GO:0051015~actin filament binding,	IPR015425:FH2_Formin,IPR027643:Formin-like_plant,IPR042201:FH2_Formin_sf,
RCHIOBHM_Chr3g0456171	1.97E-08	2.16E-09	1.13557	-5.98554	-6.79698	8.096	F-box/kelch-repeat protein At3g23880(LOC112193991)	3,			GO:0005515~protein binding,	IPR001810:F-box_dom,IPR006527:F-box-assoc_dom_typ1,IPR017451:F-box-assoc_interact_dom,IPR036047:F-box-like_dom_sf,
RCHIOBHM_Chr3g0457201	0.041728	0.0195531	0.767639	-2.33481	-1.79229	17.9737	uncharacterized LOC112193761(LOC112193761)	3,			GO:0005515~protein binding,	IPR006652:Kelch_1,IPR015915:Kelch-typ_b-propeller,
RCHIOBHM_Chr3g0457661	3.71E-05	8.30E-06	0.855987	-4.45733	-3.81542	7.86679	Putative RNA-directed DNA polymerase(RchiOBHm_Chr3g0457661)	3			GO:0003964~RNA-directed DNA polymerase activity,	IPR013103:RVT_2,IPR043502:DNA/RNA_pol_sf,
RCHIOBHM_Chr3g0457921	1.66E-05	3.46E-06	1.14318	-4.64163	-5.30623	14.2728	Putative NPR1/NH1-interacting protein(RchiOBHm_Chr3g0457921)	3	GO:0010112~regulation of systemic acquired resistance,	GO:0005634~nucleus,		IPR031425:NPR1/NH1-interacting,
RCHIOBHM_Chr3g0458651	6.50E-13	3.11E-14	0.60109	-7.59357	-4.56442	18.246		3
RCHIOBHM_Chr3g0459461	0.0207388	0.00868886	1.43242	-2.62406	-3.75877	6.6694		3
RCHIOBHM_Chr3g0460241	9.54E-05	2.36E-05	1.43759	-4.22801	-6.07814	7.05051	phosphopantothenoylcysteine decarboxylase(LOC112194831)	3,	GO:0015937~coenzyme A biosynthetic process,	GO:0071513~phosphopantothenoylcysteine decarboxylase complex,	GO:0004633~phosphopantothenoylcysteine decarboxylase activity,GO:0010181~FMN binding,	IPR003382:Flavoprotein,IPR036551:Flavin_trans-like,	rcn00770:Pantothenate and CoA biosynthesis,rcn01100:Metabolic pathways,rcn01240:Biosynthesis of cofactors,
RCHIOBHM_Chr3g0462651	3.26E-06	5.78E-07	1.2747	-4.99826	-6.37127	6.05985		3
RCHIOBHM_Chr3g0462941	0.00265994	0.000875452	0.339312	-3.32777	-1.12915	50.4926		3
RCHIOBHM_Chr3g0463131	0.00133318	0.000415298	0.543394	-3.53017	-1.91827	10.3495	Putative transcription factor interactor and regulator CCHC(Zn) family(RchiOBHm_Chr3g0463131)	3			GO:0003676~nucleic acid binding,GO:0008270~zinc ion binding,	IPR001878:Znf_CCHC,IPR036875:Znf_CCHC_sf,
RCHIOBHM_Chr3g0463341	3.80E-17	1.05E-18	0.955429	-8.82965	-8.43611	49.7606	receptor-like protein 7(LOC112194094)	3,		GO:0005886~plasma membrane,	GO:0005515~protein binding,	IPR001611:Leu-rich_rpt,IPR003591:Leu-rich_rpt_typical-subtyp,IPR013210:LRR_N_plant-typ,IPR032675:LRR_dom_sf,IPR046956:RLP23-like,
RCHIOBHM_Chr3g0463471	1.08E-24	1.36E-26	0.404091	-10.6732	-4.31296	99.6661	Putative RNA-directed DNA polymerase(RchiOBHm_Chr3g0463471)	3	GO:0015074~DNA integration,		GO:0003676~nucleic acid binding,GO:0003964~RNA-directed DNA polymerase activity,	IPR001584:Integrase_cat-core,IPR012337:RNaseH-like_sf,IPR013103:RVT_2,IPR025724:GAG-pre-integrase_dom,IPR036397:RNaseH_sf,IPR043502:DNA/RNA_pol_sf,
RCHIOBHM_Chr3g0463611	1.26E-06	2.02E-07	0.980252	-5.19745	-5.09481	13.2056	NDR1/HIN1-like protein 10(LOC112194103)	3,	GO:0098542~defense response to other organism,	GO:0009506~plasmodesma,GO:0016020~membrane,		IPR004864:LEA_2,IPR044839:NDR1-like,
RCHIOBHM_Chr3g0463681	0.0195538	0.00812351	0.52395	-2.64689	-1.38684	17.0291	Josephin-like protein(RchiOBHm_Chr3g0463681)	3
RCHIOBHM_Chr3g0464111	0.0106295	0.00408204	0.620641	-2.87175	-1.78233	12.8056		3
RCHIOBHM_Chr3g0464561	2.39E-06	4.09E-07	0.828275	-5.06455	-4.19484	8.27733		3
RCHIOBHM_Chr3g0464571	1.97E-05	4.18E-06	0.951783	-4.60245	-4.38053	10.2103		3
RCHIOBHM_Chr3g0464581	6.59E-06	1.26E-06	1.19924	-4.84601	-5.81151	9.51509	RchiOBHm_Chr3g0464581	3
RCHIOBHM_Chr3g0464601	2.26E-06	3.86E-07	1.34159	-5.07593	-6.80984	10.6191		3
RCHIOBHM_Chr3g0464701	0.000337996	9.28E-05	0.864129	-3.90872	-3.37764	8.75289	Putative transcription factor Homobox-WOX family(RchiOBHm_Chr3g0464701)	3	GO:0099402~plant organ development,	GO:0005634~nucleus,	GO:0003677~DNA binding,GO:0003700~DNA-binding transcription factor activity,	IPR001356:Homeobox_dom,IPR009057:Homeobox-like_sf,IPR044555:WUSCHEL-like,
RCHIOBHM_Chr3g0464711	0.00199931	0.000643347	0.822793	-3.41265	-2.8079	36.2089		3
RCHIOBHM_Chr3g0466341	0.000154469	3.96E-05	0.676228	-4.10958	-2.77902	27.1688	probable WRKY transcription factor 49(LOC112194853)	3,	GO:0006355~regulation of DNA-templated transcription,	GO:0005634~nucleus,	GO:0003700~DNA-binding transcription factor activity,GO:0043565~sequence-specific DNA binding,	IPR003657:WRKY_dom,IPR036576:WRKY_dom_sf,IPR044810:WRKY_plant,
RCHIOBHM_Chr3g0466441	2.16E-13	9.56E-15	1.0134	-7.74499	-7.84877	16.8458	cyclic nucleotide-gated ion channel 1(LOC112194966)	3,	GO:0034220~monoatomic ion transmembrane transport,	GO:0016020~membrane,		IPR000595:cNMP-bd_dom,IPR014710:RmlC-like_jellyroll,IPR018490:cNMP-bd_dom_sf,	rcn04626:Plant-pathogen interaction,
RCHIOBHM_Chr3g0467201	3.99E-05	9.02E-06	0.320012	-4.43951	-1.4207	64.6748	uncharacterized LOC112195094(LOC112195094)	3,	GO:0055085~transmembrane transport,	GO:0005886~plasma membrane,	GO:0022857~transmembrane transporter activity,	IPR049453:Memb_transporter_dom,
RCHIOBHM_Chr3g0467471	5.50E-06	1.02E-06	0.349761	-4.8878	-1.70956	25.9606		3
RCHIOBHM_Chr3g0469261	5.84E-07	8.58E-08	0.664496	-5.35451	-3.55805	16.5796		3
RCHIOBHM_Chr3g0469271	0.00087345	0.000262343	0.635144	-3.6499	-2.31821	39.52		3
RCHIOBHM_Chr3g0469711	0.00735696	0.00269352	1.04664	-3.00071	-3.14065	7.67325	uncharacterized LOC121052273(LOC121052273)	3,	GO:0015074~DNA integration,		GO:0003676~nucleic acid binding,GO:0004523~RNA-DNA hybrid ribonuclease activity,GO:0016779~nucleotidyltransferase activity,	IPR000477:RT_dom,IPR001584:Integrase_cat-core,IPR012337:RNaseH-like_sf,IPR036397:RNaseH_sf,IPR041373:RT_RNaseH,IPR041588:Integrase_H2C2,IPR043128:Rev_trsase/Diguanyl_cyclase,IPR043502:DNA/RNA_pol_sf,
RCHIOBHM_Chr3g0469781	0.000950981	0.000286746	0.649154	-3.62699	-2.35447	37.6006	synaptotagmin-3(LOC112193304)	3,	GO:0006869~lipid transport,	GO:0005783~endoplasmic reticulum,GO:0016020~membrane,	GO:0008289~lipid binding,	IPR000008:C2_dom,IPR031468:SMP_LBD,IPR035892:C2_domain_sf,IPR039010:Synaptotagmin_SMP,IPR045050:Synaptotagmin_plant,
RCHIOBHM_Chr3g0469991	1.51E-05	3.11E-06	0.873162	-4.66338	-4.07189	25.9052	putative white-brown complex homolog protein 30(LOC112194732)	3,		GO:0016020~membrane,	GO:0005524~ATP binding,GO:0016887~ATP hydrolysis activity,GO:0140359~ABC-type transporter activity,	IPR003439:ABC_transporter-like_ATP-bd,IPR003593:AAA+_ATPase,IPR017871:ABC_transporter-like_CS,IPR027417:P-loop_NTPase,IPR043926:ABCG_dom,
RCHIOBHM_Chr3g0470561	6.92E-07	1.04E-07	0.450804	-5.32029	-2.39841	29.1777		3
RCHIOBHM_Chr3g0470571	3.45E-20	6.99E-22	0.52651	-9.61376	-5.06174	29.537	Putative transcription factor Homobox-WOX family(RchiOBHm_Chr3g0470571)	3	GO:0099402~plant organ development,	GO:0005634~nucleus,	GO:0003677~DNA binding,GO:0003700~DNA-binding transcription factor activity,	IPR001356:Homeobox_dom,IPR009057:Homeobox-like_sf,IPR044555:WUSCHEL-like,
RCHIOBHM_Chr3g0471251	0.00643312	0.00231751	0.604757	-3.0462	-1.84221	41.486	probable 2-oxoglutarate-dependent dioxygenase SLC1(LOC112192805)	3,			GO:0045486~naringenin 3-dioxygenase activity,GO:0046872~metal ion binding,	IPR005123:Oxoglu/Fe-dep_dioxygenase,IPR026992:DIOX_N,IPR027443:IPNS-like_sf,IPR044861:IPNS-like_FE2OG_OXY,
RCHIOBHM_Chr3g0476501	5.05E-15	1.81E-16	0.963095	-8.23417	-7.93029	24.6745	Transmembrane protein(RchiOBHm_Chr3g0476501)	3		GO:0016020~membrane,
RCHIOBHM_Chr3g0476521	0.0143257	0.00571178	0.617769	-2.76388	-1.70744	17.0842	RING-H2 finger protein ATL70(LOC112194726)	3		GO:0016020~membrane,		IPR001841:Znf_RING,IPR013083:Znf_RING/FYVE/PHD,IPR045899:ATL71-like,
RCHIOBHM_Chr3g0479501	0.0370623	0.0170513	0.516605	-2.3856	-1.23241	30.7597	probable disease resistance protein At5g45490(LOC112194823)	3,	GO:0050832~defense response to fungus,GO:0098542~defense response to other organism,		GO:0016787~hydrolase activity,GO:0043531~ADP binding,	IPR002182:NB-ARC,IPR027417:P-loop_NTPase,IPR039203:RGA2/3-like,IPR042197:Apaf_helical,
RCHIOBHM_Chr3g0479961	0.00686082	0.00248971	0.493618	-3.02459	-1.49299	9.63403		3
RCHIOBHM_Chr3g0481181	0.000825066	0.000247326	0.61542	-3.66501	-2.25552	18.1647	receptor-like protein 7(LOC112191801)	3,		GO:0005886~plasma membrane,	GO:0005515~protein binding,	IPR001611:Leu-rich_rpt,IPR003591:Leu-rich_rpt_typical-subtyp,IPR013210:LRR_N_plant-typ,IPR032675:LRR_dom_sf,IPR046956:RLP23-like,
RCHIOBHM_Chr3g0481351	9.55E-05	2.36E-05	0.365429	-4.22742	-1.54483	46.3886	protein DETOXIFICATION 42(LOC112191912)	3,	GO:0055085~transmembrane transport,	GO:0005886~plasma membrane,GO:0016020~membrane,	GO:0015297~antiporter activity,GO:0042910~xenobiotic transmembrane transporter activity,	IPR002528:MATE_fam,IPR044644:DinF-like,
RCHIOBHM_Chr3g0481581	0.0409527	0.0191057	0.697312	-2.34346	-1.63413	12.9516		3
RCHIOBHM_Chr3g0481641	0.0184263	0.00759015	1.16186	-2.66978	-3.1019	7.02667		3
RCHIOBHM_Chr3g0483041	8.70E-06	1.71E-06	0.489745	-4.78492	-2.34339	35.1354	kinesin-like protein KIN-14L(LOC112193411)	3,	GO:0007018~microtubule-based movement,	GO:0015630~microtubule cytoskeleton,	GO:0003777~microtubule motor activity,GO:0005524~ATP binding,GO:0008017~microtubule binding,GO:0016787~hydrolase activity,	IPR001715:CH_dom,IPR001752:Kinesin_motor_dom,IPR027417:P-loop_NTPase,IPR027640:Kinesin-like_fam,IPR036872:CH_dom_sf,IPR036961:Kinesin_motor_dom_sf,	rcn04814:Motor proteins,
RCHIOBHM_Chr3g0483351	0.000520876	0.000148494	0.479924	-3.79357	-1.82063	13.0573	Putative RNA-directed DNA polymerase(RchiOBHm_Chr3g0483351)	3			GO:0003964~RNA-directed DNA polymerase activity,	IPR013103:RVT_2,IPR043502:DNA/RNA_pol_sf,
RCHIOBHM_Chr3g0483451	0.00726565	0.00264729	1.8719	-3.00598	-5.62689	4.61322	Putative PRONE domain-containing protein(RchiOBHm_Chr3g0483451)	3			GO:0005085~guanyl-nucleotide exchange factor activity,	IPR005512:PRONE_dom,IPR038937:RopGEF,
RCHIOBHM_Chr3g0483481	2.40E-15	8.26E-17	0.206199	-8.32749	-1.71712	165.625	uncharacterized LOC112191512(LOC112191512)	3,	GO:0006353~DNA-templated transcription termination,			IPR011112:Rho_N,
RCHIOBHM_Chr3g0483901	8.61E-06	1.69E-06	0.262614	-4.7873	-1.25721	82.3631	alpha carbonic anhydrase 4(LOC112193428)	3,	GO:0006730~one-carbon metabolic process,	GO:0009570~chloroplast stroma,	GO:0004089~carbonate dehydratase activity,GO:0008270~zinc ion binding,	IPR001148:CA_dom,IPR023561:Carbonic_anhydrase_a-class,IPR036398:CA_dom_sf,IPR041891:Alpha_CA_prokaryot-like,	rcn00910:Nitrogen metabolism,rcn01100:Metabolic pathways,
RCHIOBHM_Chr3g0485971	4.29E-05	9.81E-06	0.836523	-4.42142	-3.69862	31.9852	acyl transferase 4(LOC112195266)	3,			GO:0016410~N-acyltransferase activity,GO:0050638~taxadien-5-alpha-ol O-acetyltransferase activity,	IPR023213:CAT-like_dom_sf,
RCHIOBHM_Chr3g0486161	0.00925639	0.00351395	0.71236	-2.91879	-2.07923	48.5217	Putative P-loop containing nucleoside triphosphate hydrolase(RchiOBHm_Chr3g0486161)	3			GO:0004386~helicase activity,GO:0016787~hydrolase activity,	IPR027417:P-loop_NTPase,IPR041677:DNA2/NAM7_AAA_11,IPR041679:DNA2/NAM7-like_C,IPR045055:DNA2/NAM7-like,IPR045529:DUF6469,IPR047187:SF1_C_Upf1,
RCHIOBHM_Chr3g0486171	7.85E-10	6.68E-11	0.291139	-6.52761	-1.90044	146.456	Putative tetratricopeptide-like helical domain, uvrD-like Helicase, ATP-binding protein(RchiOBHm_Chr3g0486171)	3			GO:0004386~helicase activity,GO:0005524~ATP binding,	IPR011990:TPR-like_helical_dom_sf,IPR014016:UvrD-like_ATP-bd,IPR027417:P-loop_NTPase,IPR039904:TRANK1,
RCHIOBHM_Chr3g0486841	3.23E-05	7.17E-06	0.58095	-4.48851	-2.6076	50.121	polygalacturonase At1g48100(LOC112193914)	3,	GO:0005975~carbohydrate metabolic process,		GO:0004650~polygalacturonase activity,	IPR000743:Glyco_hydro_28,IPR006626:PbH1,IPR011050:Pectin_lyase_fold/virulence,IPR012334:Pectin_lyas_fold,
RCHIOBHM_Chr3g0487341	1.48E-05	3.05E-06	1.19185	-4.66753	-5.563	9.65184	RchiOBHm_Chr3g0487341	3		GO:0016020~membrane,
RCHIOBHM_Chr3g0488211	5.19E-07	7.55E-08	0.666824	-5.37763	-3.58593	18.5454	Putative hydrolase(RchiOBHm_Chr3g0488211)	3			GO:0004386~helicase activity,GO:0016787~hydrolase activity,	IPR027417:P-loop_NTPase,IPR041677:DNA2/NAM7_AAA_11,IPR045055:DNA2/NAM7-like,IPR045529:DUF6469,
RCHIOBHM_Chr3g0488221	0.0163881	0.00665915	0.812509	-2.71343	-2.20468	19.0244	Putative P-loop containing nucleoside triphosphate hydrolase(RchiOBHm_Chr3g0488221)	3			GO:0004386~helicase activity,GO:0016787~hydrolase activity,	IPR027417:P-loop_NTPase,IPR041677:DNA2/NAM7_AAA_11,IPR041679:DNA2/NAM7-like_C,IPR045055:DNA2/NAM7-like,IPR047187:SF1_C_Upf1,
RCHIOBHM_Chr3g0488581	0.00545552	0.00194131	1.18658	-3.09907	-3.67729	10.7405		3
RCHIOBHM_Chr3g0488761	3.34E-06	5.94E-07	0.317417	-4.99325	-1.58494	76.1009	NAC domain-containing protein 86(LOC112193379)	3,	GO:0006355~regulation of DNA-templated transcription,		GO:0003677~DNA binding,	IPR003441:NAC-dom,IPR036093:NAC_dom_sf,
RCHIOBHM_Chr3g0490201	2.48E-06	4.29E-07	0.326128	-5.05556	-1.64876	51.7788		3
RCHIOBHM_Chr3g0490311	3.09E-14	1.22E-15	0.935419	-8.00273	-7.4859	48.8442		3
RCHIOBHM_Chr3g0493831	0.000477023	0.000134592	1.22341	-3.8179	-4.67086	5.56217		3
RCHIOBHM_Chr3g0494091	5.65E-17	1.59E-18	0.456105	-8.78295	-4.00595	49.8877		3
RCHIOBHM_Chr3g0494581	0.00735881	0.00269636	0.728934	-3.00039	-2.18708	36.2609	uncharacterized LOC121052127(LOC121052127)	3,			GO:0008270~zinc ion binding,	IPR006564:Znf_PMZ,IPR007527:Znf_SWIM,
RCHIOBHM_Chr3g0494591	7.96E-07	1.20E-07	0.693776	-5.29324	-3.67232	21.4244		3
RCHIOBHM_Chr3g0494991	0.0100708	0.00385565	0.534811	-2.88974	-1.54546	12.2948		3
RCHIOBHM_Chr3g0495311	0.00421825	0.00145769	0.332927	-3.18298	-1.0597	40.9262		3
RCHIOBHM_Chr3g0497161	4.19E-06	7.57E-07	0.9271	-4.94609	-4.58552	14.153		3
RCHIOBHM_Chr3g0497241	6.25E-15	2.27E-16	0.204092	-8.20668	-1.67492	226.376	RchiOBHm_Chr3g0497241	3		GO:0016020~membrane,
RCHIOBHM_Chr4g0385251	0.00143773	0.000449554	1.30124	-3.50914	-4.56622	8.31764	putative F-box protein PP2-B12(LOC112197155)	4,				IPR025886:PP2-like,
RCHIOBHM_Chr4g0385651	0.016405	0.00667084	0.797408	-2.71284	-2.16324	16.6094	secreted RxLR effector protein 161-like(LOC121049979)	6,			GO:0003676~nucleic acid binding,GO:0003964~RNA-directed DNA polymerase activity,	IPR036397:RNaseH_sf,IPR043502:DNA/RNA_pol_sf,
RCHIOBHM_Chr4g0385961	7.06E-05	1.71E-05	0.518526	-4.30024	-2.22979	44.1236	glycine-rich cell wall structural protein(LOC112197201)	4,
RCHIOBHM_Chr4g0386401	0.000132706	3.37E-05	0.351437	-4.14689	-1.45737	48.1183	RNA helicase(RchiOBHm_Chr4g0386401)	4	GO:0000462~maturation of SSU-rRNA from tricistronic rRNA transcript (SSU-rRNA, 5.8S rRNA, LSU-rRNA),	GO:0005730~nucleolus,	GO:0003723~RNA binding,GO:0003724~RNA helicase activity,GO:0016887~ATP hydrolysis activity,	IPR001650:Helicase_C-like,IPR027417:P-loop_NTPase,
RCHIOBHM_Chr4g0386411	9.44E-06	1.86E-06	1.48537	-4.76758	-7.0816	11.9511	RNA helicase(RchiOBHm_Chr4g0386411)	4	GO:0000462~maturation of SSU-rRNA from tricistronic rRNA transcript (SSU-rRNA, 5.8S rRNA, LSU-rRNA),	GO:0005730~nucleolus,	GO:0003723~RNA binding,GO:0003724~RNA helicase activity,GO:0016887~ATP hydrolysis activity,	IPR002464:DNA/RNA_helicase_DEAH_CS,IPR014001:Helicase_ATP-bd,IPR027417:P-loop_NTPase,
RCHIOBHM_Chr4g0388121	0.00290254	0.000961264	0.616349	-3.30163	-2.03495	30.8166	uncharacterized LOC112186049(LOC112186049)	2,		GO:0016020~membrane,
RCHIOBHM_Chr4g0388211	8.26E-07	1.26E-07	0.538832	-5.2852	-2.84783	41.8588		4
RCHIOBHM_Chr4g0388371	0.000298477	8.04E-05	0.497952	-3.94333	-1.96359	81.6481	Putative transcription factor interactor and regulator CCHC(Zn) family(RchiOBHm_Chr4g0388371)	4				IPR029472:Copia-like_N,
RCHIOBHM_Chr4g0388831	0.00785178	0.00290183	0.876842	-2.97795	-2.61119	9.65297	vegetative cell wall protein gp1(LOC112198649)	4,
RCHIOBHM_Chr4g0389681	1.30E-08	1.37E-09	1.30353	-6.05878	-7.89779	18.453	RchiOBHm_Chr4g0389681	4		GO:0016020~membrane,
RCHIOBHM_Chr4g0391421	1.88E-10	1.42E-11	0.544172	-6.75626	-3.67657	53.4044	DNA repair protein RAD5B(LOC112200437)	4,	GO:0006281~DNA repair,GO:0016310~phosphorylation,	GO:0005634~nucleus,	GO:0003676~nucleic acid binding,GO:0004683~calmodulin-dependent protein kinase activity,GO:0005524~ATP binding,GO:0008270~zinc ion binding,GO:0016818~hydrolase activity, acting on acid anhydrides, in phosphorus-containing anhydrides,GO:0140658~ATP-dependent chromatin remodeler activity,	IPR000330:SNF2_N,IPR001650:Helicase_C-like,IPR001841:Znf_RING,IPR013083:Znf_RING/FYVE/PHD,IPR014001:Helicase_ATP-bd,IPR014905:HIRAN,IPR017907:Znf_RING_CS,IPR018957:Znf_C3HC4_RING-type,IPR027417:P-loop_NTPase,IPR038718:SNF2-like_sf,IPR049730:SNF2/RAD54-like_C,
RCHIOBHM_Chr4g0392221	1.19E-07	1.58E-08	0.780551	-5.65296	-4.41242	35.1973	Putative MULE transposase domain-containing protein(RchiOBHm_Chr4g0392221)	4				IPR018289:MULE_transposase_dom,
RCHIOBHM_Chr4g0392831	1.10E-06	1.74E-07	1.09611	-5.22487	-5.72705	6.57201	Trafficking protein particle complex subunit(RchiOBHm_Chr4g0392831)	4	GO:0006888~endoplasmic reticulum to Golgi vesicle-mediated transport,	GO:0005783~endoplasmic reticulum,GO:0005794~Golgi apparatus,GO:0030008~TRAPP complex,		IPR007233:TRAPPC,IPR011012:Longin-like_dom_sf,
RCHIOBHM_Chr4g0393931	0.000550373	0.000157873	0.471902	-3.77835	-1.78301	27.251	serine/threonine-protein kinase Aurora-3(LOC112200211)	4,	GO:0006468~protein phosphorylation,GO:0007052~mitotic spindle organization,GO:0016310~phosphorylation,GO:0032465~regulation of cytokinesis,	GO:0005876~spindle microtubule,GO:0031616~spindle pole centrosome,GO:0032133~chromosome passenger complex,GO:0051233~spindle midzone,	GO:0004672~protein kinase activity,GO:0004674~protein serine/threonine kinase activity,GO:0005524~ATP binding,	IPR000719:Prot_kinase_dom,IPR008271:Ser/Thr_kinase_AS,IPR011009:Kinase-like_dom_sf,IPR017441:Protein_kinase_ATP_BS,IPR030616:Aur-like,
RCHIOBHM_Chr4g0394271	0.00572278	0.00204649	1.87828	-3.0834	-5.79149	6.37307	threonine dehydratase biosynthetic, chloroplastic(LOC112198768)	4,	GO:0006565~L-serine catabolic process,GO:0006567~threonine catabolic process,GO:0009097~isoleucine biosynthetic process,		GO:0003941~L-serine ammonia-lyase activity,GO:0004794~threonine deaminase activity,	IPR001721:TD_ACT-like,IPR001926:TrpB-like_PALP,IPR036052:TrpB-like_PALP_sf,IPR038110:TD_ACT-like_sf,IPR045865:ACT-like_dom_sf,	rcn00260:Glycine, serine and threonine metabolism,rcn00290:Valine, leucine and isoleucine biosynthesis,rcn01100:Metabolic pathways,rcn01110:Biosynthesis of secondary metabolites,rcn01200:Carbon metabolism,rcn01230:Biosynthesis of amino acids,
RCHIOBHM_Chr4g0394571	9.22E-05	2.27E-05	0.431283	-4.2362	-1.827	39.8779	translation initiation factor eIF-2B subunit beta(LOC112196359)	4,	GO:0006413~translational initiation,	GO:0005829~cytosol,GO:0005851~eukaryotic translation initiation factor 2B complex,	GO:0003743~translation initiation factor activity,GO:0005085~guanyl-nucleotide exchange factor activity,GO:0016853~isomerase activity,	IPR000649:IF-2B-related,IPR037171:NagB/RpiA_transferase-like,IPR042529:IF_2B-like_C,
RCHIOBHM_Chr4g0394781	1.06E-25	1.18E-27	0.240154	-10.8978	-2.61715	78.6742	histone deacetylase HDT2(LOC112198563)	4,	GO:0007142~male meiosis II,			IPR039300:JASON,
RCHIOBHM_Chr4g0395411	0.0403876	0.0188183	1.42524	-2.34911	-3.34804	7.61659	F-box protein SKIP22(LOC112198799)	4,			GO:0005515~protein binding,	IPR001810:F-box_dom,IPR036047:F-box-like_dom_sf,
RCHIOBHM_Chr4g0395461	0.000153483	3.93E-05	1.12446	-4.11132	-4.623	10.9038	uncharacterized LOC112198094(LOC112198094)	4,			GO:0005509~calcium ion binding,	IPR002048:EF_hand_dom,IPR011992:EF-hand-dom_pair,IPR018247:EF_Hand_1_Ca_BS,IPR043145:Znf_ZZ_sf,
RCHIOBHM_Chr4g0396201	0.00010067	2.50E-05	1.40771	-4.21449	-5.93277	8.70238	myosin-6(LOC112196907)	4,	GO:0007015~actin filament organization,GO:0030050~vesicle transport along actin filament,	GO:0005737~cytoplasm,GO:0015629~actin cytoskeleton,GO:0016459~myosin complex,GO:0031982~vesicle,	GO:0000146~microfilament motor activity,GO:0005516~calmodulin binding,GO:0005524~ATP binding,GO:0016787~hydrolase activity,GO:0051015~actin filament binding,	IPR000048:IQ_motif_EF-hand-BS,IPR001609:Myosin_head_motor_dom,IPR002710:Dilute_dom,IPR004009:Myosin_N,IPR027417:P-loop_NTPase,IPR036018:MYSc_Myo11,IPR036961:Kinesin_motor_dom_sf,IPR037975:MyosinXI_CBD,	rcn04814:Motor proteins,
RCHIOBHM_Chr4g0396271	8.16E-05	2.00E-05	0.679131	-4.26532	-2.89671	49.1937	anthranilate N-methyltransferase(LOC112199890)	4,	GO:0032259~methylation,		GO:0008171~O-methyltransferase activity,GO:0008757~S-adenosylmethionine-dependent methyltransferase activity,GO:0046983~protein dimerization activity,	IPR001077:O_MeTrfase_dom,IPR012967:Plant_MeTrfase_dimerisation,IPR016461:COMT-like,IPR029063:SAM-dependent_MTases_sf,IPR036388:WH-like_DNA-bd_sf,IPR036390:WH_DNA-bd_sf,	rcn00380:Tryptophan metabolism,rcn00940:Phenylpropanoid biosynthesis,rcn01100:Metabolic pathways,rcn01110:Biosynthesis of secondary metabolites,
RCHIOBHM_Chr4g0397881	0.001997	0.000642019	0.756313	-3.41321	-2.58146	31.5676	RchiOBHm_Chr4g0397881	4
RCHIOBHM_Chr4g0398071	0.0497492	0.0239982	0.520561	-2.25716	-1.17499	47.3232	F-box protein At5g07610(LOC112198855)	4,			GO:0005515~protein binding,	IPR001810:F-box_dom,IPR017451:F-box-assoc_interact_dom,IPR036047:F-box-like_dom_sf,
RCHIOBHM_Chr4g0398311	4.55E-05	1.05E-05	1.04018	-4.40732	-4.58442	16.1554	serine carboxypeptidase-like 13(LOC112199975)	4,	GO:0006508~proteolysis,GO:0019748~secondary metabolic process,		GO:0004185~serine-type carboxypeptidase activity,GO:0016747~acyltransferase activity, transferring groups other than amino-acyl groups,	IPR001563:Peptidase_S10,IPR029058:AB_hydrolase,
RCHIOBHM_Chr4g0398811	1.64E-13	7.21E-15	1.14412	-7.78066	-8.902	43.5341	plant intracellular Ras-group-related LRR protein 6(LOC112197280)	4,	GO:0007165~signal transduction,		GO:0005515~protein binding,	IPR001611:Leu-rich_rpt,IPR003591:Leu-rich_rpt_typical-subtyp,IPR032675:LRR_dom_sf,
RCHIOBHM_Chr4g0399171	9.96E-16	3.19E-17	0.218012	-8.43953	-1.83992	209.483	protein SMAX1-LIKE 4(LOC112201095)	4,			GO:0016787~hydrolase activity,	IPR004176:Clp_R_dom,IPR027417:P-loop_NTPase,IPR036628:Clp_N_dom_sf,
RCHIOBHM_Chr4g0400201	0.00516465	0.00183022	1.66302	-3.11648	-5.18276	7.28555	RchiOBHm_Chr4g0400201	4		GO:0016020~membrane,
RCHIOBHM_Chr4g0400211	1.81E-17	4.67E-19	0.950086	-8.91976	-8.47454	42.4778		4
RCHIOBHM_Chr4g0400821	0.00479539	0.00167744	0.34908	-3.14209	-1.09684	38.4963	peroxidase 45(LOC112198244)	4,	GO:0006979~response to oxidative stress,GO:0042744~hydrogen peroxide catabolic process,	GO:0005576~extracellular region,	GO:0004601~peroxidase activity,GO:0020037~heme binding,GO:0046872~metal ion binding,GO:0140825~lactoperoxidase activity,	IPR000823:Peroxidase_pln,IPR002016:Haem_peroxidase,IPR010255:Haem_peroxidase_sf,IPR019793:Peroxidases_heam-ligand_BS,IPR019794:Peroxidases_AS,IPR033905:Secretory_peroxidase,	rcn00940:Phenylpropanoid biosynthesis,rcn01100:Metabolic pathways,rcn01110:Biosynthesis of secondary metabolites,
RCHIOBHM_Chr4g0401801	0.000290221	7.80E-05	0.621133	-3.95057	-2.45383	52.3108	AP2-like ethylene-responsive transcription factor AIL5(LOC112197881)	4,	GO:0006355~regulation of DNA-templated transcription,	GO:0005634~nucleus,	GO:0003677~DNA binding,GO:0003700~DNA-binding transcription factor activity,	IPR001471:AP2/ERF_dom,IPR016177:DNA-bd_dom_sf,IPR036955:AP2/ERF_dom_sf,
RCHIOBHM_Chr4g0401881	2.92E-64	8.56E-68	0.294265	-17.3979	-5.1196	123.609	Putative endo-1,3(4)-beta-glucanase, ribonuclease H-like domain-containing protein(RchiOBHm_Chr4g0401881)	4	GO:0000467~exonucleolytic trimming to generate mature 3'-end of 5.8S rRNA from tricistronic rRNA transcript (SSU-rRNA, 5.8S rRNA, LSU-rRNA),GO:0071035~nuclear polyadenylation-dependent rRNA catabolic process,GO:0071036~nuclear polyadenylation-dependent snoRNA catabolic process,GO:0071037~nuclear polyadenylation-dependent snRNA catabolic process,GO:0071038~TRAMP-dependent tRNA surveillance pathway…	GO:0000176~nuclear exosome (RNase complex),GO:0005730~nucleolus,	GO:0000175~3'-5'-RNA exonuclease activity,GO:0003727~single-stranded RNA binding,	IPR002562:3'-5'_exonuclease_dom,IPR012337:RNaseH-like_sf,IPR036397:RNaseH_sf,IPR040720:GH81_C,IPR045092:Rrp6-like,
RCHIOBHM_Chr4g0402161	2.96E-27	2.52E-29	0.238457	-11.2424	-2.68084	103.664	Putative endo-1,3(4)-beta-glucanase, ribonuclease H-like domain-containing protein(RchiOBHm_Chr4g0402161)	4	GO:0000467~exonucleolytic trimming to generate mature 3'-end of 5.8S rRNA from tricistronic rRNA transcript (SSU-rRNA, 5.8S rRNA, LSU-rRNA),GO:0071035~nuclear polyadenylation-dependent rRNA catabolic process,GO:0071036~nuclear polyadenylation-dependent snoRNA catabolic process,GO:0071037~nuclear polyadenylation-dependent snRNA catabolic process,GO:0071038~TRAMP-dependent tRNA surveillance pathway…	GO:0000176~nuclear exosome (RNase complex),GO:0005730~nucleolus,GO:0016020~membrane,	GO:0000175~3'-5'-RNA exonuclease activity,GO:0003727~single-stranded RNA binding,	IPR002562:3'-5'_exonuclease_dom,IPR011990:TPR-like_helical_dom_sf,IPR012337:RNaseH-like_sf,IPR036397:RNaseH_sf,IPR040720:GH81_C,IPR045092:Rrp6-like,
RCHIOBHM_Chr4g0403361	0.00212181	0.000684635	1.7714	-3.39566	-6.01507	5.63104		2
RCHIOBHM_Chr4g0404131	1.02E-05	2.03E-06	1.32096	-4.75	-6.27455	7.13973	uncharacterized LOC112200366(LOC112200366)	4,				IPR006912:Harbinger_derived_prot,
RCHIOBHM_Chr4g0405171	2.52E-10	1.98E-11	1.06909	-6.70728	-7.17066	10.5175		4
RCHIOBHM_Chr4g0405921	0.0136414	0.00541092	0.581335	-2.78149	-1.61698	38.3459	uncharacterized LOC112200472(LOC112200472)	4,
RCHIOBHM_Chr4g0409341	0.035294	0.0160962	1.4545	-2.40673	-3.50058	6.44974		4
RCHIOBHM_Chr4g0410321	0.0049021	0.00172204	1.3235	-3.1344	-4.14838	19.7987	Putative aminotransferase-like, plant mobile domain-containing protein(RchiOBHm_Chr4g0410321)	4	GO:0010073~meristem maintenance,		GO:0008483~transaminase activity,	IPR019557:AminoTfrase-like_pln_mobile,IPR044824:MAIN-like,
RCHIOBHM_Chr4g0410721	2.99E-07	4.19E-08	1.20464	-5.48257	-6.60451	7.06613	uncharacterized LOC121049301(LOC121049301)	5,		GO:0016020~membrane,
RCHIOBHM_Chr4g0411451	0.009734	0.00371527	1.55853	-2.90138	-4.52189	6.74051	FRIGIDA-like protein(RchiOBHm_Chr4g0411451)	4	GO:0009908~flower development,GO:0030154~cell differentiation,	GO:0016020~membrane,		IPR012474:Frigida,
RCHIOBHM_Chr4g0412661	0.00613545	0.00219947	0.586895	-3.06189	-1.79701	71.8492	uncharacterized LOC112198533(LOC112198533)	4,
RCHIOBHM_Chr4g0413191	0.00013998	3.56E-05	1.51809	-4.13412	-6.27596	7.07919		4
RCHIOBHM_Chr4g0413651	0.0491177	0.0236071	1.2823	-2.26346	-2.90244	8.4723	Putative proton pump-interactor(RchiOBHm_Chr4g0413651)	4		GO:0005789~endoplasmic reticulum membrane,
RCHIOBHM_Chr4g0414551	3.89E-19	8.78E-21	0.963855	-9.34976	-9.01181	37.6351	uncharacterized LOC112196411(LOC112196411)	4,				IPR049914:PHD1-6,
RCHIOBHM_Chr4g0414561	0.00451574	0.00156844	0.446751	-3.16171	-1.4125	35.0472
RCHIOBHM_Chr4g0414571	2.98E-07	4.18E-08	1.17956	-5.48316	-6.46771	6.444		4
RCHIOBHM_Chr4g0415131	4.95E-09	4.78E-10	0.797866	-6.22615	-4.96763	83.6051	L-ascorbate oxidase(LOC112197905)	4,		GO:0005576~extracellular region,	GO:0004322~ferroxidase activity,GO:0005507~copper ion binding,GO:0008447~L-ascorbate oxidase activity,GO:0016491~oxidoreductase activity,	IPR001117:Cu-oxidase_2nd,IPR002355:Cu_oxidase_Cu_BS,IPR008972:Cupredoxin,IPR011706:Cu-oxidase_C,IPR011707:Cu-oxidase-like_N,IPR017760:L-ascorbate_oxidase_pln,IPR033138:Cu_oxidase_CS,IPR034267:CuRO_3_AAO,IPR045087:Cu-oxidase_fam,
RCHIOBHM_Chr4g0415231	1.84E-15	6.11E-17	0.473591	-8.3631	-3.96069	56.858	ethylene-responsive transcription factor ERF062(LOC112199981)	4,	GO:0006355~regulation of DNA-templated transcription,	GO:0005634~nucleus,	GO:0000976~transcription cis-regulatory region binding,GO:0003677~DNA binding,GO:0003700~DNA-binding transcription factor activity,	IPR001471:AP2/ERF_dom,IPR016177:DNA-bd_dom_sf,IPR036955:AP2/ERF_dom_sf,
RCHIOBHM_Chr4g0416411	0.00468389	0.00163235	0.340963	-3.15006	-1.07405	77.48	primary amine oxidase 1(LOC112200056)	4,	GO:0009308~amine metabolic process,GO:0042221~response to chemical,		GO:0005507~copper ion binding,GO:0008131~primary amine oxidase activity,GO:0048038~quinone binding,GO:0052595~aliphatic amine oxidase activity,	IPR000269:Cu_amine_oxidase,IPR015798:Cu_amine_oxidase_C,IPR015800:Cu_amine_oxidase_N2,IPR015802:Cu_amine_oxidase_N3,IPR016182:Cu_amine_oxidase_N-reg,IPR036460:Cu_amine_oxidase_C_sf,	rcn00260:Glycine, serine and threonine metabolism,rcn00350:Tyrosine metabolism,rcn00360:Phenylalanine metabolism,rcn00410:beta-Alanine metabolism,rcn00950:Isoquinoline alkaloid biosynthesis,rcn00960:Tropane, piperidine and pyridine alkaloid biosynthesis,rcn01100:Metabolic pathways,rcn01110:Biosynthesis of secondary metabolites,
RCHIOBHM_Chr4g0418031	3.93E-11	2.62E-12	0.812488	-6.99686	-5.68486	22.8757	RchiOBHm_Chr4g0418031	4		GO:0016020~membrane,
RCHIOBHM_Chr4g0419181	8.79E-11	6.17E-12	0.390314	-6.87573	-2.68369	67.8839	pyrophosphate--fructose 6-phosphate 1-phosphotransferase subunit beta(LOC112167006)	5,	GO:0006002~fructose 6-phosphate metabolic process,GO:0006096~glycolytic process,GO:0009749~response to glucose,GO:0015979~photosynthesis,	GO:0005829~cytosol,	GO:0003872~6-phosphofructokinase activity,GO:0005524~ATP binding,GO:0046872~metal ion binding,GO:0047334~diphosphate-fructose-6-phosphate 1-phosphotransferase activity,	IPR000023:Phosphofructokinase_dom,IPR011183:PfpB_PPi_PFK,IPR022953:ATP_PFK,IPR035966:PKF_sf,	rcn00010:Glycolysis / Gluconeogenesis,rcn00030:Pentose phosphate pathway,rcn00051:Fructose and mannose metabolism,rcn01100:Metabolic pathways,rcn01110:Biosynthesis of secondary metabolites,
RCHIOBHM_Chr4g0419611	0.00264715	0.000869688	1.07645	-3.32961	-3.58417	14.922	squalene monooxygenase SE1-like(LOC112197445)	4,	GO:0016126~sterol biosynthetic process,	GO:0005783~endoplasmic reticulum,GO:0016020~membrane,	GO:0004506~squalene monooxygenase activity,GO:0050660~flavin adenine dinucleotide binding,	IPR013698:Squalene_epoxidase,IPR036188:FAD/NAD-bd_sf,IPR040125:Squalene_monox,	rcn00100:Steroid biosynthesis,rcn00909:Sesquiterpenoid and triterpenoid biosynthesis,rcn01100:Metabolic pathways,rcn01110:Biosynthesis of secondary metabolites,
RCHIOBHM_Chr4g0420851	5.65E-15	2.04E-16	0.29011	-8.21975	-2.38464	146.16	serine/threonine-protein kinase RUNKEL(LOC112197597)	4,	GO:0000911~cytokinesis by cell plate formation,GO:0000914~phragmoplast assembly,GO:0006468~protein phosphorylation,		GO:0004672~protein kinase activity,GO:0005524~ATP binding,GO:0008017~microtubule binding,	IPR000719:Prot_kinase_dom,IPR008271:Ser/Thr_kinase_AS,IPR011009:Kinase-like_dom_sf,IPR011989:ARM-like,IPR016024:ARM-type_fold,IPR044591:RUK,
RCHIOBHM_Chr4g0421861	1.69E-07	2.27E-08	1.04274	-5.58982	-5.82874	7.30268		4
RCHIOBHM_Chr4g0422151	0.0112355	0.00433784	1.93207	-2.85249	-5.51121	6.37696	probable indole-3-pyruvate monooxygenase YUCCA10(LOC112199448)	4,	GO:0009851~auxin biosynthetic process,		GO:0004499~N,N-dimethylaniline monooxygenase activity,GO:0050660~flavin adenine dinucleotide binding,GO:0050661~NADP binding,GO:0103075~indole-3-pyruvate monooxygenase activity,	IPR000960:Flavin_mOase,IPR020946:Flavin_mOase-like,IPR036188:FAD/NAD-bd_sf,	rcn00380:Tryptophan metabolism,rcn01100:Metabolic pathways,
RCHIOBHM_Chr4g0424711	0.0125107	0.00488894	0.951976	-2.81426	-2.67911	9.02387		4
RCHIOBHM_Chr4g0426361	0.000640245	0.000186848	0.800912	-3.73617	-2.99234	11.5073		4
RCHIOBHM_Chr4g0426711	0.0390148	0.0180641	0.973956	-2.3643	-2.30272	15.5189	uncharacterized LOC112200982(LOC112200982)	4,	GO:0016310~phosphorylation,		GO:0016301~kinase activity,GO:0030247~polysaccharide binding,	IPR025287:WAK_GUB,IPR032872:WAK_assoc_C,
RCHIOBHM_Chr4g0428021	1.38E-10	1.01E-11	0.30921	-6.80557	-2.10435	86.8133	enolase-phosphatase E1(LOC112198430)	4,
RCHIOBHM_Chr4g0428101	1.25E-19	2.64E-21	0.386623	-9.47595	-3.66362	46.1983	RchiOBHm_Chr4g0428101	4		GO:0016020~membrane,
RCHIOBHM_Chr4g0428241	6.67E-12	3.86E-13	0.44094	-7.2605	-3.20145	23.5298		4
RCHIOBHM_Chr4g0429381	0.016992	0.0069295	0.469118	-2.70021	-1.26672	39.0956	leucine-rich repeat protein 1(LOC112200592)	4,			GO:0005515~protein binding,GO:0016740~transferase activity,	IPR001611:Leu-rich_rpt,IPR013210:LRR_N_plant-typ,IPR032675:LRR_dom_sf,
RCHIOBHM_Chr4g0430091	2.56E-06	4.45E-07	1.39794	-5.04845	-7.05744	10.1727	probable serine/threonine-protein kinase PBL12(LOC112200296)	4,	GO:0006468~protein phosphorylation,GO:0016310~phosphorylation,	GO:0005886~plasma membrane,	GO:0004672~protein kinase activity,GO:0005524~ATP binding,	IPR000719:Prot_kinase_dom,IPR001245:Ser-Thr/Tyr_kinase_cat_dom,IPR011009:Kinase-like_dom_sf,
RCHIOBHM_Chr4g0430411	5.68E-06	1.06E-06	0.606348	-4.8804	-2.95922	21.1042	retrotransposon-like protein 1(LOC112200413)	4,	GO:0006355~regulation of DNA-templated transcription,	GO:0005634~nucleus,	GO:0000976~transcription cis-regulatory region binding,GO:0046982~protein heterodimerization activity,	IPR003958:CBFA_NFYB_domain,IPR009072:Histone-fold,
RCHIOBHM_Chr4g0432071	3.69E-13	1.70E-14	0.345357	-7.67153	-2.64942	105.41		4
RCHIOBHM_Chr4g0433371	3.16E-07	4.46E-08	1.08184	-5.47176	-5.91957	9.23237	beta-amyrin 28-monooxygenase(LOC112198001)	4,	GO:0016125~sterol metabolic process,	GO:0016020~membrane,	GO:0004497~monooxygenase activity,GO:0005506~iron ion binding,GO:0016705~oxidoreductase activity, acting on paired donors, with incorporation or reduction of molecular oxygen,GO:0020037~heme binding,	IPR001128:Cyt_P450,IPR002401:Cyt_P450_E_grp-I,IPR017972:Cyt_P450_CS,IPR036396:Cyt_P450_sf,	rcn00999:Biosynthesis of various plant secondary metabolites,rcn01100:Metabolic pathways,rcn01110:Biosynthesis of secondary metabolites,
RCHIOBHM_Chr4g0434271	1.91E-05	4.05E-06	0.420121	-4.60889	-1.93629	26.7931	uncharacterized LOC112199647(LOC112199647)	4,			GO:0046983~protein dimerization activity,	IPR007021:DUF659,IPR008906:HATC_C_dom,IPR012337:RNaseH-like_sf,
RCHIOBHM_Chr4g0434431	4.74E-08	5.61E-09	1.14629	-5.8281	-6.68069	7.45921	reticulon-like protein B14(LOC112196281)	4,		GO:0005789~endoplasmic reticulum membrane,		IPR003388:Reticulon,
RCHIOBHM_Chr4g0435011	1.05E-08	1.10E-09	1.16672	-6.09471	-7.11085	12.9783	VQ motif-containing protein 20(LOC112198345)	4		GO:0005634~nucleus,		IPR008889:VQ,IPR039607:VQ_8/17/18/20/21/25,
RCHIOBHM_Chr4g0435571	0.0033812	0.00114262	0.450729	-3.25283	-1.46615	56.6358	probable carboxylesterase 17(LOC112198338)	4,			GO:0016787~hydrolase activity,GO:0106435~carboxylesterase activity,	IPR013094:AB_hydrolase_3,IPR029058:AB_hydrolase,
RCHIOBHM_Chr4g0436151	2.31E-11	1.51E-12	1.0577	-7.07378	-7.48195	13.0178	geranyl diphosphate phosphohydrolase-like(LOC112200059)	4,	GO:0006203~dGTP catabolic process,	GO:0005829~cytosol,	GO:0035539~8-oxo-7,8-dihydrodeoxyguanosine triphosphate pyrophosphatase activity,GO:0046872~metal ion binding,	IPR000086:NUDIX_hydrolase_dom,IPR015797:NUDIX_hydrolase-like_dom_sf,IPR020084:NUDIX_hydrolase_CS,IPR020476:Nudix_hydrolase,
RCHIOBHM_Chr4g0437811	4.86E-12	2.68E-13	1.06501	-7.30952	-7.78473	16.0614	Putative pentatricopeptide(RchiOBHm_Chr4g0437811)	4				IPR002885:Pentatricopeptide_rpt,IPR011990:TPR-like_helical_dom_sf,
RCHIOBHM_Chr4g0439581	8.39E-09	8.48E-10	1.1616	-6.13575	-7.12726	12.6556	probable calcium-binding protein CML46(LOC112201173)	4,			GO:0005509~calcium ion binding,	IPR002048:EF_hand_dom,IPR011992:EF-hand-dom_pair,IPR018247:EF_Hand_1_Ca_BS,	rcn04016:MAPK signaling pathway - plant,rcn04070:Phosphatidylinositol signaling system,rcn04626:Plant-pathogen interaction,
RCHIOBHM_Chr4g0440171	5.27E-05	1.22E-05	0.544051	-4.37318	-2.37923	44.3732		4
RCHIOBHM_Chr4g0442421	4.48E-09	4.28E-10	0.229975	-6.24361	-1.43588	143.085	cyclin-SDS(LOC112199986)	4,	GO:0000079~regulation of cyclin-dependent protein serine/threonine kinase activity,GO:0044772~mitotic cell cycle phase transition,GO:0051301~cell division,	GO:0000307~cyclin-dependent protein kinase holoenzyme complex,GO:0005634~nucleus,GO:0005737~cytoplasm,	GO:0016538~cyclin-dependent protein serine/threonine kinase regulator activity,	IPR004367:Cyclin_C-dom,IPR006671:Cyclin_N,IPR013763:Cyclin-like_dom,IPR036915:Cyclin-like_sf,IPR039361:Cyclin,
RCHIOBHM_Chr4g0442711	0.00374336	0.00127819	0.512864	-3.22083	-1.65185	23.0915	probable RNA-dependent RNA polymerase 1(LOC112197021)	4,	GO:0030422~siRNA processing,	GO:0031380~nuclear RNA-directed RNA polymerase complex,	GO:0003723~RNA binding,GO:0003968~RNA-dependent RNA polymerase activity,	IPR007855:RNA-dep_RNA_pol_euk-typ,
RCHIOBHM_Chr4g0443201	0.00135552	0.000422654	0.518276	-3.52552	-1.82719	21.7112	leucine--tRNA ligase(RchiOBHm_Chr4g0443201)	4	GO:0006429~leucyl-tRNA aminoacylation,		GO:0002161~aminoacyl-tRNA editing activity,GO:0004823~leucine-tRNA ligase activity,GO:0005524~ATP binding,	IPR002300:aa-tRNA-synth_Ia,IPR004493:Leu-tRNA-synth_Ia_arc/euk,IPR009008:Val/Leu/Ile-tRNA-synth_edit,IPR009080:tRNAsynth_Ia_anticodon-bd,IPR013155:M/V/L/I-tRNA-synth_anticd-bd,IPR014729:Rossmann-like_a/b/a_fold,
RCHIOBHM_Chr4g0443831	4.80E-11	3.28E-12	0.306784	-6.96499	-2.13675	97.9435	uncharacterized LOC112198350(LOC112198350)	4,				IPR010341:DUF936_pln,IPR048297:DUF936_dom_pln,IPR049172:DUF6857_pln,
RCHIOBHM_Chr4g0444781	0.00836067	0.00311255	0.524498	-2.9564	-1.55063	13.7749		4
RCHIOBHM_Chr4g0445541	6.62E-14	2.74E-15	0.993148	-7.90227	-7.84812	16.8084	L-lactate dehydrogenase B(LOC112201064)	4,	GO:0006089~lactate metabolic process,GO:0006090~pyruvate metabolic process,GO:0019752~carboxylic acid metabolic process,	GO:0005737~cytoplasm,	GO:0004459~L-lactate dehydrogenase activity,	IPR001236:Lactate/malate_DH_N,IPR001557:L-lactate/malate_DH,IPR011304:L-lactate_DH,IPR015955:Lactate_DH/Glyco_Ohase_4_C,IPR018177:L-lactate_DH_AS,IPR022383:Lactate/malate_DH_C,IPR036291:NAD(P)-bd_dom_sf,	rcn00010:Glycolysis / Gluconeogenesis,rcn00270:Cysteine and methionine metabolism,rcn00620:Pyruvate metabolism,rcn00640:Propanoate metabolism,rcn01100:Metabolic pathways,rcn01110:Biosynthesis of secondary metabolites,
RCHIOBHM_Chr5g0000761	1.77E-15	5.78E-17	0.552365	-8.36954	-4.62304	43.1963	uncharacterized LOC112166224(LOC112166224)	5,
RCHIOBHM_Chr5g0001881	1.75E-10	1.31E-11	1.12181	-6.76735	-7.59167	19.006	RchiOBHm_Chr5g0001881	5
RCHIOBHM_Chr5g0002581	0.000307653	8.32E-05	0.435381	-3.93502	-1.71323	37.9709	mitogen-activated protein kinase kinase kinase 18(LOC112165981)	5,	GO:0006468~protein phosphorylation,GO:0016310~phosphorylation,		GO:0004672~protein kinase activity,GO:0004709~MAP kinase kinase kinase activity,GO:0005524~ATP binding,	IPR000719:Prot_kinase_dom,IPR008271:Ser/Thr_kinase_AS,IPR011009:Kinase-like_dom_sf,IPR017441:Protein_kinase_ATP_BS,	rcn04016:MAPK signaling pathway - plant,
RCHIOBHM_Chr5g0002861	1.24E-08	1.30E-09	0.275201	-6.06769	-1.66983	115.719	ankyrin repeat domain-containing protein 13C(LOC112165986)	5,		GO:0005737~cytoplasm,GO:0016020~membrane,	GO:0005515~protein binding,	IPR002110:Ankyrin_rpt,IPR021832:ANKRD13,IPR036770:Ankyrin_rpt-contain_sf,
RCHIOBHM_Chr5g0003271	4.01E-12	2.19E-13	1.07194	-7.33656	-7.86433	23.2539		5
RCHIOBHM_Chr5g0003561	2.42E-06	4.16E-07	0.44077	-5.06145	-2.23094	54.6564	abnormal spindle-like microcephaly-associated protein homolog(LOC112202495)	5,	GO:0000278~mitotic cell cycle,GO:0007051~spindle organization,GO:0051295~establishment of meiotic spindle localization,	GO:0000922~spindle pole,GO:0005634~nucleus,GO:0005737~cytoplasm,	GO:0005515~protein binding,GO:0005516~calmodulin binding,	IPR000048:IQ_motif_EF-hand-BS,IPR000225:Armadillo,IPR001715:CH_dom,IPR011989:ARM-like,IPR016024:ARM-type_fold,IPR027417:P-loop_NTPase,IPR036872:CH_dom_sf,
RCHIOBHM_Chr5g0004521	2.05E-09	1.85E-10	0.965039	-6.37333	-6.15051	24.629	Putative P-loop containing nucleoside triphosphate hydrolase(RchiOBHm_Chr5g0004521)	5	GO:0050832~defense response to fungus,		GO:0016787~hydrolase activity,GO:0043531~ADP binding,	IPR002182:NB-ARC,IPR027417:P-loop_NTPase,IPR038005:RX-like_CC,IPR039203:RGA2/3-like,IPR041118:Rx_N,
RCHIOBHM_Chr5g0004531	0.00965991	0.00367848	0.550492	-2.90449	-1.5989	43.8509	Putative P-loop containing nucleoside triphosphate hydrolase, leucine-rich repeat domain, L(RchiOBHm_Chr5g0004531)	5	GO:0098542~defense response to other organism,		GO:0016787~hydrolase activity,GO:0043531~ADP binding,	IPR002182:NB-ARC,IPR027417:P-loop_NTPase,IPR032675:LRR_dom_sf,IPR036388:WH-like_DNA-bd_sf,IPR042197:Apaf_helical,IPR044974:Disease_R_plants,
RCHIOBHM_Chr5g0005131	2.05E-08	2.26E-09	0.97832	-5.97774	-5.84815	18.3536	G-type lectin S-receptor-like serine/threonine-protein kinase RKS1(LOC112202916)	5,	GO:0006468~protein phosphorylation,GO:0016310~phosphorylation,GO:0048544~recognition of pollen,	GO:0016020~membrane,	GO:0004674~protein serine/threonine kinase activity,GO:0005524~ATP binding,GO:0106310~protein serine kinase activity,	IPR000719:Prot_kinase_dom,IPR000858:S_locus_glycoprot_dom,IPR001245:Ser-Thr/Tyr_kinase_cat_dom,IPR001480:Bulb-type_lectin_dom,IPR003609:Pan_app,IPR008271:Ser/Thr_kinase_AS,IPR011009:Kinase-like_dom_sf,IPR017441:Protein_kinase_ATP_BS,IPR024171:SRK-like_kinase,IPR036426:Bulb-type_lectin_dom_sf,
RCHIOBHM_Chr5g0005171	0.000574382	0.000165603	1.07394	-3.76642	-4.04492	39.7425	Receptor-like serine/threonine-protein kinase(RchiOBHm_Chr5g0005171)	5	GO:0016310~phosphorylation,GO:0048544~recognition of pollen,	GO:0016020~membrane,	GO:0004674~protein serine/threonine kinase activity,GO:0005524~ATP binding,GO:0106310~protein serine kinase activity,	IPR000719:Prot_kinase_dom,IPR000858:S_locus_glycoprot_dom,IPR001245:Ser-Thr/Tyr_kinase_cat_dom,IPR001480:Bulb-type_lectin_dom,IPR003609:Pan_app,IPR008271:Ser/Thr_kinase_AS,IPR011009:Kinase-like_dom_sf,IPR017441:Protein_kinase_ATP_BS,IPR024171:SRK-like_kinase,IPR036426:Bulb-type_lectin_dom_sf,
RCHIOBHM_Chr5g0006331	1.00E-08	1.03E-09	0.898317	-6.10485	-5.48409	14.8599	uncharacterized LOC112202941(LOC112202941)	5,				IPR005174:DUF295,
RCHIOBHM_Chr5g0009261	1.90E-05	4.01E-06	1.10447	-4.61062	-5.09227	7.80877		5
RCHIOBHM_Chr5g0009721	0.0121407	0.00473011	1.35409	-2.82486	-3.82512	9.82657		5
RCHIOBHM_Chr5g0011211	0.00139337	0.000435273	0.508347	-3.51772	-1.78822	15.3188		5
RCHIOBHM_Chr5g0011761	6.12E-17	1.74E-18	0.235409	-8.77283	-2.06521	69.2061	phosphate-repressible phosphate permease pho-4(LOC112165995)	5,	GO:0035435~phosphate ion transmembrane transport,	GO:0016020~membrane,	GO:0005315~phosphate transmembrane transporter activity,GO:0015293~symporter activity,	IPR001204:Phos_transporter,
RCHIOBHM_Chr5g0011821	0.0334054	0.0150256	0.532047	-2.43176	-1.29381	11.9895	uncharacterized LOC112203042(LOC112203042)	5,		GO:0005576~extracellular region,		IPR004991:Aerolysin-like,IPR008998:Agglutinin,IPR036242:Agglutinin_dom_sf,
RCHIOBHM_Chr5g0011831	0.00686082	0.00248964	0.515683	-3.0246	-1.55973	10.6317
RCHIOBHM_Chr5g0011841	0.032353	0.0144762	0.664263	-2.44522	-1.62427	10.7765
RCHIOBHM_Chr5g0012001	0.0451736	0.0214727	0.710336	-2.29957	-1.63347	20.0801	carboxy-terminal domain RNA polymerase II polypeptide A small phosphatase 1(LOC112167355)	5,		GO:0005634~nucleus,	GO:0004721~phosphoprotein phosphatase activity,	IPR004274:FCP1_dom,IPR011948:Dullard_phosphatase,IPR023214:HAD_sf,IPR036412:HAD-like_sf,
RCHIOBHM_Chr5g0012641	2.71E-05	5.90E-06	0.325484	-4.52987	-1.4744	78.7731	ABC transporter B family member 9(LOC112166325)	5,	GO:0055085~transmembrane transport,	GO:0016020~membrane,	GO:0005524~ATP binding,GO:0015421~ABC-type oligopeptide transporter activity,GO:0016887~ATP hydrolysis activity,GO:0140359~ABC-type transporter activity,	IPR003439:ABC_transporter-like_ATP-bd,IPR003593:AAA+_ATPase,IPR011527:ABC1_TM_dom,IPR017871:ABC_transporter-like_CS,IPR027417:P-loop_NTPase,IPR036640:ABC1_TM_sf,IPR039421:Type_1_exporter,	rcn02010:ABC transporters,
RCHIOBHM_Chr5g0013661	1.63E-10	1.21E-11	0.422129	-6.77881	-2.86153	91.539	DNA replication licensing factor MCM3(LOC112166531)	5,	GO:0000727~double-strand break repair via break-induced replication,GO:0006260~DNA replication,GO:0006268~DNA unwinding involved in DNA replication,GO:0006271~DNA strand elongation involved in DNA replication,GO:0032508~DNA duplex unwinding,GO:1902975~mitotic DNA replication initiation,	GO:0000347~THO complex,GO:0005634~nucleus,GO:0042555~MCM complex,	GO:0003697~single-stranded DNA binding,GO:0005524~ATP binding,GO:0016887~ATP hydrolysis activity,GO:0017116~single-stranded DNA helicase activity,	IPR001208:MCM_dom,IPR003593:AAA+_ATPase,IPR008046:Mcm3,IPR012340:NA-bd_OB-fold,IPR018525:MCM_CS,IPR027417:P-loop_NTPase,IPR027925:MCM_N,IPR031327:MCM,IPR033762:MCM_OB,IPR041562:MCM_lid,	rcn03030:DNA replication,
RCHIOBHM_Chr5g0014211	4.30E-14	1.75E-15	0.313252	-7.95759	-2.49273	72.083	gibberellin 2-beta-dioxygenase(LOC112166564)	5,	GO:0009416~response to light stimulus,GO:0045487~gibberellin catabolic process,		GO:0046872~metal ion binding,GO:0052634~C-19 gibberellin 2-beta-dioxygenase activity,	IPR005123:Oxoglu/Fe-dep_dioxygenase,IPR026992:DIOX_N,IPR027443:IPNS-like_sf,IPR044861:IPNS-like_FE2OG_OXY,	rcn00904:Diterpenoid biosynthesis,rcn01110:Biosynthesis of secondary metabolites,
RCHIOBHM_Chr5g0014421	0.0066667	0.00240948	0.659254	-3.03448	-2.00049	22.684	receptor like protein 29(LOC112166786)	5,			GO:0005515~protein binding,	IPR001611:Leu-rich_rpt,IPR003591:Leu-rich_rpt_typical-subtyp,IPR032675:LRR_dom_sf,
RCHIOBHM_Chr5g0014451	2.35E-06	4.02E-07	1.02586	-5.0678	-5.19886	14.5723	F-box/LRR-repeat protein At3g48880(LOC112203093)	5,			GO:0005515~protein binding,	IPR032675:LRR_dom_sf,IPR036047:F-box-like_dom_sf,
RCHIOBHM_Chr5g0015121	3.84E-07	5.49E-08	1.12041	-5.43473	-6.08911	8.02482	uncharacterized LOC112167568(LOC112167568)	5,			GO:0046983~protein dimerization activity,	IPR008906:HATC_C_dom,
RCHIOBHM_Chr5g0015951	6.67E-05	1.60E-05	0.399478	-4.31474	-1.72364	51.1503	uncharacterized abhydrolase domain-containing protein DDB_G0269086(LOC112203132)	5,				IPR004252:Probable_transposase_24,
RCHIOBHM_Chr5g0017231	5.65E-26	5.80E-28	0.285649	-10.9623	-3.13136	221.286	Putative NADH:ubiquinone reductase (H(+)-translocating)(RchiOBHm_Chr5g0017231)	5	GO:0015990~electron transport coupled proton transport,GO:0042773~ATP synthesis coupled electron transport,	GO:0009507~chloroplast,GO:0016020~membrane,	GO:0008137~NADH dehydrogenase (ubiquinone) activity,GO:0048039~ubiquinone binding,	IPR001750:ND/Mrp_mem,IPR003918:NADH_UbQ_OxRdtase,IPR010227:NADH_Q_OxRdtase_chainM/4,
RCHIOBHM_Chr5g0017771	7.47E-11	5.18E-12	1.06684	-6.9006	-7.36186	18.1888	Putative berberine/berberine, FAD-binding, type 2(RchiOBHm_Chr5g0017771)	5			GO:0016491~oxidoreductase activity,GO:0071949~FAD binding,	IPR006094:Oxid_FAD_bind_N,IPR012951:BBE,IPR016166:FAD-bd_PCMH,IPR016167:FAD-bd_PCMH_sub1,IPR016169:FAD-bd_PCMH_sub2,IPR036318:FAD-bd_PCMH-like_sf,
RCHIOBHM_Chr5g0017901	6.57E-06	1.25E-06	1.19977	-4.84701	-5.81528	6.06204	Putative RNA-directed DNA polymerase(RchiOBHm_Chr5g0017901)	5	GO:0015074~DNA integration,		GO:0003676~nucleic acid binding,GO:0003964~RNA-directed DNA polymerase activity,	IPR001584:Integrase_cat-core,IPR012337:RNaseH-like_sf,IPR025724:GAG-pre-integrase_dom,IPR036397:RNaseH_sf,
RCHIOBHM_Chr5g0017911	1.77E-07	2.39E-08	1.31812	-5.58136	-7.35688	12.9541	Putative RNA-directed DNA polymerase(RchiOBHm_Chr5g0017911)	5			GO:0003964~RNA-directed DNA polymerase activity,	IPR013103:RVT_2,IPR043502:DNA/RNA_pol_sf,
RCHIOBHM_Chr5g0019101	0.000686443	0.000201942	0.549056	-3.71657	-2.04061	65.088	E3 ubiquitin-protein ligase WAV3(LOC112202441)	5,				IPR001841:Znf_RING,IPR002035:VWF_A,IPR013083:Znf_RING/FYVE/PHD,IPR032838:Vwaint_dom,IPR036465:vWFA_dom_sf,
RCHIOBHM_Chr5g0019151	0.0162598	0.00660225	0.434993	-2.71627	-1.18156	35.0931	E3 ubiquitin-protein ligase WAV3(LOC112166521)	5,				IPR001841:Znf_RING,IPR002035:VWF_A,IPR013083:Znf_RING/FYVE/PHD,IPR032838:Vwaint_dom,IPR036465:vWFA_dom_sf,
RCHIOBHM_Chr5g0019561	6.30E-06	1.20E-06	1.34581	-4.856	-6.53525	9.39735	Putative threonine--tRNA ligase(RchiOBHm_Chr5g0019561)	5	GO:0006435~threonyl-tRNA aminoacylation,	GO:0005739~mitochondrion,GO:0009507~chloroplast,	GO:0004829~threonine-tRNA ligase activity,GO:0005524~ATP binding,	IPR002314:aa-tRNA-synt_IIb,IPR004095:TGS,IPR006195:aa-tRNA-synth_II,IPR012675:Beta-grasp_dom_sf,IPR012676:TGS-like,IPR018163:Thr/Ala-tRNA-synth_IIc_edit,IPR045864:aa-tRNA-synth_II/BPL/LPL,
RCHIOBHM_Chr5g0019631	0.00434461	0.00150495	0.58172	-3.17373	-1.84622	32.8188		5
RCHIOBHM_Chr5g0020871	9.53E-05	2.35E-05	1.22261	-4.22842	-5.16969	18.8173	Putative periplasmic binding protein-like I(RchiOBHm_Chr5g0020871)	5		GO:0005886~plasma membrane,	GO:0015276~ligand-gated monoatomic ion channel activity,GO:0038023~signaling receptor activity,	IPR001320:Iontro_rcpt_C,IPR001828:ANF_lig-bd_rcpt,IPR015683:Ionotropic_Glu_rcpt,IPR017103:Iontropic_Glu_rcpt_pln,IPR028082:Peripla_BP_I,IPR044440:GABAb_receptor_plant_PBP1,
RCHIOBHM_Chr5g0021981	1.66E-12	8.57E-14	0.956345	-7.46121	-7.13549	37.7837	Putative non-specific serine/threonine protein kinase(RchiOBHm_Chr5g0021981)	5	GO:0016310~phosphorylation,		GO:0004674~protein serine/threonine kinase activity,	IPR001611:Leu-rich_rpt,IPR003591:Leu-rich_rpt_typical-subtyp,IPR013210:LRR_N_plant-typ,IPR032675:LRR_dom_sf,
RCHIOBHM_Chr5g0023091	7.93E-05	1.93E-05	0.892429	-4.27235	-3.81277	8.68259		5
RCHIOBHM_Chr5g0023211	2.30E-19	5.07E-21	0.281672	-9.40774	-2.6499	52.5653	NAC domain-containing protein 86(LOC112167474)	5,	GO:0006355~regulation of DNA-templated transcription,		GO:0003677~DNA binding,	IPR003441:NAC-dom,IPR036093:NAC_dom_sf,
RCHIOBHM_Chr5g0023331	0.0217828	0.00918383	0.506769	-2.60513	-1.3202	51.0728	malate dehydrogenase, cytoplasmic(LOC112201569)	5,	GO:0006099~tricarboxylic acid cycle,GO:0006107~oxaloacetate metabolic process,GO:0006108~malate metabolic process,GO:0006734~NADH metabolic process,		GO:0030060~L-malate dehydrogenase (NAD+) activity,	IPR001236:Lactate/malate_DH_N,IPR001252:Malate_DH_AS,IPR001557:L-lactate/malate_DH,IPR010945:Malate_DH_type2,IPR011274:Malate_DH_NAD-dep_euk,IPR015955:Lactate_DH/Glyco_Ohase_4_C,IPR022383:Lactate/malate_DH_C,IPR036291:NAD(P)-bd_dom_sf,	rcn00020:Citrate cycle (TCA cycle),rcn00270:Cysteine and methionine metabolism,rcn00620:Pyruvate metabolism,rcn00630:Glyoxylate and dicarboxylate metabolism,rcn00710:Carbon fixation in photosynthetic organisms,rcn01100:Metabolic pathways,rcn01110:Biosynthesis of secondary metabolites,rcn01200:Carbon metabolism,
RCHIOBHM_Chr5g0023981	5.45E-05	1.27E-05	1.27036	-4.36447	-5.54445	9.11523	MDIS1-interacting receptor like kinase 2(LOC112202567)	5,	GO:0006468~protein phosphorylation,GO:0009755~hormone-mediated signaling pathway,	GO:0005886~plasma membrane,GO:0016020~membrane,	GO:0004672~protein kinase activity,GO:0005515~protein binding,GO:0005524~ATP binding,	IPR000719:Prot_kinase_dom,IPR001611:Leu-rich_rpt,IPR003591:Leu-rich_rpt_typical-subtyp,IPR008266:Tyr_kinase_AS,IPR011009:Kinase-like_dom_sf,IPR013210:LRR_N_plant-typ,IPR017441:Protein_kinase_ATP_BS,IPR032675:LRR_dom_sf,
RCHIOBHM_Chr5g0024001	0.0201072	0.00840062	0.728671	-2.63553	-1.92043	9.24519	Secreted protein(RchiOBHm_Chr5g0024001)	5		GO:0016020~membrane,
RCHIOBHM_Chr5g0024151	0.00754522	0.00277795	1.69993	-2.9913	-5.085	58.4493	L-ascorbate oxidase(LOC112168049)	5,		GO:0005576~extracellular region,	GO:0005507~copper ion binding,GO:0008447~L-ascorbate oxidase activity,GO:0016491~oxidoreductase activity,	IPR001117:Cu-oxidase_2nd,IPR002355:Cu_oxidase_Cu_BS,IPR008972:Cupredoxin,IPR011706:Cu-oxidase_C,IPR011707:Cu-oxidase-like_N,IPR017760:L-ascorbate_oxidase_pln,IPR033138:Cu_oxidase_CS,IPR034259:CuRO_1_AAO,IPR034267:CuRO_3_AAO,IPR045087:Cu-oxidase_fam,
RCHIOBHM_Chr5g0026211	0.000651746	0.000190587	1.60481	-3.73118	-5.98784	6.35132	scopoletin 8-hydroxylase(LOC112203388)	5,	GO:0044249~cellular biosynthetic process,GO:0044550~secondary metabolite biosynthetic process,		GO:0046872~metal ion binding,GO:0051213~dioxygenase activity,	IPR005123:Oxoglu/Fe-dep_dioxygenase,IPR026992:DIOX_N,IPR027443:IPNS-like_sf,IPR044861:IPNS-like_FE2OG_OXY,	rcn00999:Biosynthesis of various plant secondary metabolites,rcn01110:Biosynthesis of secondary metabolites,
RCHIOBHM_Chr5g0026961	3.63E-09	3.43E-10	1.05802	-6.27805	-6.64229	11.3651		5
RCHIOBHM_Chr5g0027291	0.00183273	0.000584364	0.306464	-3.43877	-1.05386	80.3738	probable glutathione S-transferase(LOC112166346)	5,	GO:0006749~glutathione metabolic process,GO:0042221~response to chemical,	GO:0005737~cytoplasm,	GO:0004364~glutathione transferase activity,	IPR004045:Glutathione_S-Trfase_N,IPR004046:GST_C,IPR010987:Glutathione-S-Trfase_C-like,IPR036249:Thioredoxin-like_sf,IPR036282:Glutathione-S-Trfase_C_sf,IPR045073:Omega/Tau-like,IPR045074:GST_C_Tau,	rcn00480:Glutathione metabolism,rcn01100:Metabolic pathways,
RCHIOBHM_Chr5g0028051	0.000530997	0.000151535	0.326922	-3.78854	-1.23856	54.9147	F-box protein CPR1(LOC112167746)	5,			GO:0005515~protein binding,	IPR001810:F-box_dom,IPR006527:F-box-assoc_dom_typ1,IPR017451:F-box-assoc_interact_dom,IPR036047:F-box-like_dom_sf,
RCHIOBHM_Chr5g0028551	0.0432867	0.0204741	1.65394	-2.31754	-3.83308	32.0462	F-box/LRR-repeat protein At4g14103(LOC112167833)	5,			GO:0005515~protein binding,	IPR006566:FBD,IPR032675:LRR_dom_sf,
RCHIOBHM_Chr5g0029531	5.21E-10	4.34E-11	0.641939	-6.59181	-4.23154	20.5754	receptor-like cytoplasmic kinase 176(LOC112166476)	5,	GO:0006468~protein phosphorylation,GO:0016310~phosphorylation,	GO:0005886~plasma membrane,	GO:0004672~protein kinase activity,GO:0004674~protein serine/threonine kinase activity,GO:0005524~ATP binding,	IPR000719:Prot_kinase_dom,IPR001245:Ser-Thr/Tyr_kinase_cat_dom,IPR008271:Ser/Thr_kinase_AS,IPR011009:Kinase-like_dom_sf,IPR017441:Protein_kinase_ATP_BS,
RCHIOBHM_Chr5g0030891	2.01E-16	6.02E-18	0.207197	-8.63222	-1.78857	93.589	polynucleotide 3'-phosphatase ZDP(LOC112166221)	5,	GO:0006281~DNA repair,	GO:0005634~nucleus,	GO:0003690~double-stranded DNA binding,GO:0008270~zinc ion binding,GO:0046403~polynucleotide 3'-phosphatase activity,GO:0046404~ATP-dependent polydeoxyribonucleotide 5'-hydroxyl-kinase activity,	IPR001510:Znf_PARP,IPR036957:Znf_PARP_sf,
RCHIOBHM_Chr5g0030911	0.0200394	0.0083664	0.837345	-2.63691	-2.20801	24.8307	receptor-like protein 7(LOC112203502)	5,		GO:0005886~plasma membrane,	GO:0005515~protein binding,	IPR001611:Leu-rich_rpt,IPR003591:Leu-rich_rpt_typical-subtyp,IPR013210:LRR_N_plant-typ,IPR032675:LRR_dom_sf,IPR046956:RLP23-like,
RCHIOBHM_Chr5g0033231	2.55E-05	5.54E-06	0.546969	-4.54324	-2.48501	58.6243	dynamin-related protein 5A(LOC112166616)	5,		GO:0005737~cytoplasm,GO:0005874~microtubule,GO:0016020~membrane,	GO:0003924~GTPase activity,GO:0005525~GTP binding,GO:0008017~microtubule binding,	IPR001401:Dynamin_GTPase,IPR022812:Dynamin,IPR027417:P-loop_NTPase,IPR030381:G_DYNAMIN_dom,IPR045063:Dynamin_N,
RCHIOBHM_Chr5g0033351	2.22E-06	3.76E-07	1.36708	-5.08074	-6.94575	12.3076		5
RCHIOBHM_Chr5g0034241	0.00358312	0.00121717	0.630025	-3.23483	-2.03802	16.1747		5
RCHIOBHM_Chr5g0034281	1.01E-12	4.90E-14	0.430415	-7.53459	-3.243	77.5745	uncharacterized LOC112168140(LOC112168140)	5,		GO:0016020~membrane,GO:0043231~intracellular membrane-bounded organelle,		IPR021319:DUF2921,
RCHIOBHM_Chr5g0035711	0.0413333	0.0193317	0.427752	-2.33907	-1.00054	67.9896	Putative TIR domain-containing protein(RchiOBHm_Chr5g0035711)	5	GO:0007165~signal transduction,			IPR000157:TIR_dom,IPR035897:Toll_tir_struct_dom_sf,
RCHIOBHM_Chr5g0035721	0.0287712	0.0126792	0.682721	-2.49265	-1.70179	10.1184	serine carboxypeptidase-like 7(LOC112178382)	7,	GO:0006508~proteolysis,GO:0019748~secondary metabolic process,		GO:0004185~serine-type carboxypeptidase activity,GO:0016747~acyltransferase activity, transferring groups other than amino-acyl groups,	IPR001563:Peptidase_S10,IPR029058:AB_hydrolase,
RCHIOBHM_Chr5g0036361	2.21E-06	3.74E-07	1.44625	-5.08163	-7.34931	12.6188	G-type lectin S-receptor-like serine/threonine-protein kinase SD1-1(LOC112203619)	5,	GO:0006468~protein phosphorylation,	GO:0005886~plasma membrane,	GO:0004672~protein kinase activity,GO:0004674~protein serine/threonine kinase activity,GO:0005524~ATP binding,	IPR000719:Prot_kinase_dom,IPR001245:Ser-Thr/Tyr_kinase_cat_dom,IPR008271:Ser/Thr_kinase_AS,IPR011009:Kinase-like_dom_sf,IPR021820:S-locus_recpt_kinase_C,
RCHIOBHM_Chr5g0036731	3.45E-05	7.68E-06	0.672756	-4.47379	-3.00977	39.4802	cytochrome P450 736A117(LOC112165855)	5,			GO:0004497~monooxygenase activity,GO:0005506~iron ion binding,GO:0016705~oxidoreductase activity, acting on paired donors, with incorporation or reduction of molecular oxygen,GO:0020037~heme binding,	IPR001128:Cyt_P450,IPR002401:Cyt_P450_E_grp-I,IPR017972:Cyt_P450_CS,IPR036396:Cyt_P450_sf,
RCHIOBHM_Chr5g0037011	0.0148812	0.00595946	1.5991	-2.75	-4.39752	6.49387	(-)-alpha-pinene synthase(LOC112167094)	5,	GO:0016102~diterpenoid biosynthetic process,		GO:0000287~magnesium ion binding,GO:0010333~terpene synthase activity,GO:0050550~pinene synthase activity,	IPR001906:Terpene_synth_N,IPR005630:Terpene_synthase_metal-bd,IPR008930:Terpenoid_cyclase/PrenylTrfase,IPR008949:Isoprenoid_synthase_dom_sf,IPR034741:Terpene_cyclase-like_1_C,IPR036965:Terpene_synth_N_sf,IPR044814:Terpene_cyclase_plant_C1,	rcn00909:Sesquiterpenoid and triterpenoid biosynthesis,
RCHIOBHM_Chr5g0038101	0.0037399	0.00127482	0.997687	-3.22159	-3.21414	7.8341	(-)-germacrene D synthase(LOC112168229)	5,	GO:0016102~diterpenoid biosynthetic process,		GO:0000287~magnesium ion binding,GO:0010333~terpene synthase activity,	IPR001906:Terpene_synth_N,IPR005630:Terpene_synthase_metal-bd,IPR008930:Terpenoid_cyclase/PrenylTrfase,IPR008949:Isoprenoid_synthase_dom_sf,IPR034741:Terpene_cyclase-like_1_C,IPR036965:Terpene_synth_N_sf,IPR044814:Terpene_cyclase_plant_C1,	rcn00909:Sesquiterpenoid and triterpenoid biosynthesis,
RCHIOBHM_Chr5g0038421	0.0135181	0.00535405	0.548844	-2.78492	-1.52849	15.0407	uncharacterized LOC121049118(LOC121049118)	5,	GO:0010073~meristem maintenance,GO:0048507~meristem development,
RCHIOBHM_Chr5g0040201	6.68E-05	1.60E-05	1.15575	-4.31379	-4.98567	11.0945		4
RCHIOBHM_Chr5g0041301	5.33E-09	5.19E-10	1.2545	-6.21328	-7.79454	17.174	uncharacterized LOC121049628(LOC121049628)	5,
RCHIOBHM_Chr5g0041631	1.22E-25	1.43E-27	0.329844	-10.8802	-3.58876	93.1107	receptor-like protein EIX2(LOC112203738)	5,		GO:0016020~membrane,	GO:0005515~protein binding,	IPR001611:Leu-rich_rpt,IPR003591:Leu-rich_rpt_typical-subtyp,IPR013210:LRR_N_plant-typ,IPR032675:LRR_dom_sf,
RCHIOBHM_Chr5g0042311	3.44E-15	1.20E-16	0.487894	-8.28289	-4.04117	87.1653	leucine-rich repeat receptor protein kinase HPCA1(LOC112201551)	5,	GO:0006468~protein phosphorylation,GO:0016310~phosphorylation,	GO:0016020~membrane,	GO:0004672~protein kinase activity,GO:0004674~protein serine/threonine kinase activity,GO:0005515~protein binding,GO:0005524~ATP binding,	IPR000719:Prot_kinase_dom,IPR001245:Ser-Thr/Tyr_kinase_cat_dom,IPR001611:Leu-rich_rpt,IPR008271:Ser/Thr_kinase_AS,IPR011009:Kinase-like_dom_sf,IPR017441:Protein_kinase_ATP_BS,IPR032675:LRR_dom_sf,
RCHIOBHM_Chr5g0042381	8.73E-07	1.34E-07	1.21232	-5.27283	-6.39238	6.13544	leucine-rich repeat receptor protein kinase HPCA1(LOC112203753)	5,	GO:0006468~protein phosphorylation,GO:0016310~phosphorylation,	GO:0016020~membrane,	GO:0004672~protein kinase activity,GO:0005515~protein binding,GO:0005524~ATP binding,	IPR000719:Prot_kinase_dom,IPR001611:Leu-rich_rpt,IPR008271:Ser/Thr_kinase_AS,IPR011009:Kinase-like_dom_sf,IPR017441:Protein_kinase_ATP_BS,IPR032675:LRR_dom_sf,
RCHIOBHM_Chr5g0042431	5.23E-26	5.22E-28	0.21377	-10.9719	-2.34547	204.427	kinesin-like protein KIN-12F(LOC112201904)	5,	GO:0007018~microtubule-based movement,		GO:0003777~microtubule motor activity,GO:0005524~ATP binding,GO:0008017~microtubule binding,GO:0016787~hydrolase activity,	IPR001752:Kinesin_motor_dom,IPR027417:P-loop_NTPase,IPR036961:Kinesin_motor_dom_sf,IPR044986:KIF15/KIN-12,	rcn04814:Motor proteins,
RCHIOBHM_Chr5g0042801	4.37E-15	1.54E-16	0.466626	-8.25337	-3.85124	78.5041	RchiOBHm_Chr5g0042801	5
RCHIOBHM_Chr5g0042811	4.92E-06	9.04E-07	1.27074	-4.9115	-6.24123	11.2184		5
RCHIOBHM_Chr5g0043021	0.000141109	3.60E-05	0.523312	-4.13201	-2.16233	11.3411	NADH-plastoquinone oxidoreductase subunit 6(ndhG)	5		GO:0009535~chloroplast thylakoid membrane,	GO:0008137~NADH dehydrogenase (ubiquinone) activity,GO:0048038~quinone binding,	IPR001457:NADH_UbQ/plastoQ_OxRdtase_su6,IPR042106:Nuo/plastoQ_OxRdtase_6_NuoJ,
RCHIOBHM_Chr5g0043031	3.07E-05	6.80E-06	0.51161	-4.49989	-2.30219	11.4574	NADH-plastoquinone oxidoreductase subunit 4L(ndhE)	5	GO:0019684~photosynthesis, light reaction,GO:0042773~ATP synthesis coupled electron transport,	GO:0009535~chloroplast thylakoid membrane,	GO:0016651~oxidoreductase activity, acting on NAD(P)H,GO:0016655~oxidoreductase activity, acting on NAD(P)H, quinone or similar compound as acceptor,GO:0048038~quinone binding,GO:0051911~Methanosarcina-phenazine hydrogenase activity,	IPR001133:NADH_UbQ_OxRdtase_chain4L/K,IPR039428:NUOK/Mnh_C1-like,
RCHIOBHM_Chr5g0043361	1.49E-14	5.61E-16	0.219419	-8.09748	-1.77674	115.476	receptor-like protein 7(LOC112203779)	5,		GO:0005886~plasma membrane,	GO:0005515~protein binding,	IPR001611:Leu-rich_rpt,IPR003591:Leu-rich_rpt_typical-subtyp,IPR013210:LRR_N_plant-typ,IPR032675:LRR_dom_sf,IPR046956:RLP23-like,
RCHIOBHM_Chr5g0043631	1.20E-06	1.91E-07	0.58116	-5.20766	-3.02649	33.9729	uncharacterized LOC112202653(LOC112202653)	5,	GO:0015074~DNA integration,		GO:0003676~nucleic acid binding,GO:0016779~nucleotidyltransferase activity,GO:0016787~hydrolase activity,	IPR000477:RT_dom,IPR001584:Integrase_cat-core,IPR012337:RNaseH-like_sf,IPR021109:Peptidase_aspartic_dom_sf,IPR036397:RNaseH_sf,IPR041373:RT_RNaseH,IPR041588:Integrase_H2C2,IPR043128:Rev_trsase/Diguanyl_cyclase,IPR043502:DNA/RNA_pol_sf,
RCHIOBHM_Chr5g0044831	0.00842906	0.00314295	1.00865	-2.9534	-2.97894	21.4487		5
RCHIOBHM_Chr5g0046781	2.14E-05	4.56E-06	1.31028	-4.584	-6.00631	4.6853	putative germin-like protein 9-2(LOC112167126)	5,		GO:0005618~cell wall,GO:0048046~apoplast,	GO:0030145~manganese ion binding,	IPR001929:Germin,IPR006045:Cupin_1,IPR011051:RmlC_Cupin_sf,IPR014710:RmlC-like_jellyroll,
RCHIOBHM_Chr5g0048571	0.0124368	0.00485643	1.71966	-2.81641	-4.84327	32.4921	E3 ubiquitin-protein ligase PUB23(LOC112203929)	5,	GO:0016567~protein ubiquitination,		GO:0016874~ligase activity,GO:0061630~ubiquitin protein ligase activity,	IPR003613:Ubox_domain,IPR011989:ARM-like,IPR013083:Znf_RING/FYVE/PHD,IPR016024:ARM-type_fold,IPR045185:PUB22/23/24-like,IPR045210:RING-Ubox_PUB,
RCHIOBHM_Chr5g0048581	0.00889086	0.00334647	1.37452	-2.93398	-4.03282	15.3735	E3 ubiquitin-protein ligase PUB23(LOC112167405)	5,	GO:0016567~protein ubiquitination,		GO:0016874~ligase activity,GO:0061630~ubiquitin protein ligase activity,	IPR003613:Ubox_domain,IPR011989:ARM-like,IPR013083:Znf_RING/FYVE/PHD,IPR016024:ARM-type_fold,IPR045185:PUB22/23/24-like,IPR045210:RING-Ubox_PUB,
RCHIOBHM_Chr5g0049071	0.0428896	0.0202737	0.909534	-2.32124	-2.11125	16.1637		5
RCHIOBHM_Chr5g0049221	0.00118847	0.000364984	0.940877	-3.56419	-3.35346	15.8281	Putative oxidoreductase(RchiOBHm_Chr5g0049221)	5		GO:0005829~cytosol,	GO:0016618~hydroxypyruvate reductase [NAD(P)H] activity,GO:0030267~glyoxylate reductase (NADPH) activity,	IPR036291:NAD(P)-bd_dom_sf,
RCHIOBHM_Chr5g0049521	1.44E-09	1.27E-10	1.0821	-6.4309	-6.95888	9.06383		5
RCHIOBHM_Chr5g0049571	0.00131123	0.000407304	1.17599	-3.53531	-4.1575	15.4326	Putative Zinc finger, SWIM-type(RchiOBHm_Chr5g0049571)	5			GO:0008270~zinc ion binding,	IPR006564:Znf_PMZ,IPR007527:Znf_SWIM,
RCHIOBHM_Chr5g0050041	0.000266391	7.11E-05	1.66038	-3.97259	-6.59602	8.03768	Putative dihydroorotate dehydrogenase (Quinone)(RchiOBHm_Chr5g0050041)	5		GO:0016020~membrane,	GO:0106430~dihydroorotate dehydrogenase (quinone) activity,	IPR013785:Aldolase_TIM,
RCHIOBHM_Chr5g0050531	0.00593957	0.00212576	1.20832	-3.07208	-3.71205	10.2698		5
RCHIOBHM_Chr5g0050611	1.41E-06	2.31E-07	0.677158	-5.17286	-3.50284	22.204	AT-hook motif nuclear-localized protein 15(LOC112168054)	5,		GO:0005634~nucleus,	GO:0003680~minor groove of adenine-thymine-rich DNA binding,GO:0003700~DNA-binding transcription factor activity,	IPR005175:PPC_dom,IPR014476:AHL15-29,
RCHIOBHM_Chr5g0050721	0.0112989	0.00436894	0.631718	-2.85022	-1.80053	23.2812	palmitoyl-monogalactosyldiacylglycerol delta-7 desaturase, chloroplastic(LOC112167397)	5,	GO:0006629~lipid metabolic process,GO:0006636~unsaturated fatty acid biosynthetic process,	GO:0005789~endoplasmic reticulum membrane,	GO:0004768~stearoyl-CoA 9-desaturase activity,GO:0005506~iron ion binding,GO:0009979~16:0 monogalactosyldiacylglycerol desaturase activity,GO:0016717~oxidoreductase activity, acting on paired donors, with oxidation of a pair of donors resulting in the reduction of molecular oxygen to two molecules of water,	IPR005804:FA_desaturase_dom,IPR015876:Acyl-CoA_DS,
RCHIOBHM_Chr5g0050941	0.00246818	0.000805095	1.67132	-3.35104	-5.60066	5.21414	uncharacterized protein At4g28440(LOC112168466)	5,				IPR012340:NA-bd_OB-fold,IPR048970:Ssb-like_OB,
RCHIOBHM_Chr5g0051261	0.00290447	0.000962757	1.14084	-3.30119	-3.76611	11.9183		5
RCHIOBHM_Chr5g0051521	3.01E-11	2.00E-12	0.474502	-7.03472	-3.33799	25.5373		5
RCHIOBHM_Chr5g0051571	9.66E-05	2.40E-05	0.617805	-4.2244	-2.60985	13.0954		5
RCHIOBHM_Chr5g0051971	0.0491201	0.0236299	0.681439	-2.26309	-1.54216	18.7662		5
RCHIOBHM_Chr5g0052491	1.91E-10	1.45E-11	1.08076	-6.75289	-7.29825	11.4486	RchiOBHm_Chr5g0052491	5
RCHIOBHM_Chr5g0053051	0.00895428	0.00337823	0.554528	-2.93105	-1.62535	17.4245		5
RCHIOBHM_Chr5g0054391	0.0233754	0.0099788	1.41288	-2.57656	-3.64037	30.3999		5
RCHIOBHM_Chr5g0056141	0.00393629	0.00135332	1.05121	-3.20443	-3.36853	6.91084		5
RCHIOBHM_Chr5g0056181	1.12E-07	1.46E-08	1.1614	-5.66572	-6.58017	6.98627	sodium/hydrogen exchanger 4(LOC112166369)	5,	GO:0006814~sodium ion transport,GO:0006885~regulation of pH,GO:0051453~regulation of intracellular pH,GO:0098719~sodium ion import across plasma membrane,GO:1902600~proton transmembrane transport,	GO:0005886~plasma membrane,GO:0016020~membrane,	GO:0015385~sodium:proton antiporter activity,GO:0015386~potassium:proton antiporter activity,	IPR006153:Cation/H_exchanger,IPR018422:Cation/H_exchanger_CPA1,
RCHIOBHM_Chr5g0057801	5.53E-07	8.07E-08	1.19628	-5.36565	-6.41879	6.25245	Putative abieta-7,13-dien-18-ol hydroxylase(RchiOBHm_Chr5g0057801)	5			GO:0005506~iron ion binding,GO:0020037~heme binding,GO:0036204~abieta-7,13-dien-18-ol hydroxylase activity,	IPR036396:Cyt_P450_sf,
RCHIOBHM_Chr5g0058181	8.78E-09	8.95E-10	0.251046	-6.12712	-1.53819	119.792	ABC transporter G family member 28(LOC112167755)	5		GO:0016020~membrane,	GO:0005524~ATP binding,GO:0016887~ATP hydrolysis activity,GO:0140359~ABC-type transporter activity,	IPR003439:ABC_transporter-like_ATP-bd,IPR003593:AAA+_ATPase,IPR017871:ABC_transporter-like_CS,IPR027417:P-loop_NTPase,IPR043926:ABCG_dom,
RCHIOBHM_Chr5g0058451	4.26E-05	9.70E-06	0.524241	-4.42384	-2.31916	34.3765		5
RCHIOBHM_Chr5g0058661	0.00359704	0.00122295	0.922039	-3.23347	-2.98139	9.76904	uncharacterized LOC112201753(LOC112201753)	5,		GO:0016020~membrane,	GO:0016740~transferase activity,	IPR029044:Nucleotide-diphossugar_trans,
RCHIOBHM_Chr5g0059931	0.00799489	0.00296464	0.644994	-2.97138	-1.91652	10.2926	uncharacterized LOC112179213(LOC112179213)	7,
RCHIOBHM_Chr5g0060361	0.00597682	0.00214085	0.475785	-3.06996	-1.46064	69.3181	CDP-diacylglycerol--inositol 3-phosphatidyltransferase 1(LOC112166522)	5,	GO:0006661~phosphatidylinositol biosynthetic process,	GO:0005794~Golgi apparatus,	GO:0003881~CDP-diacylglycerol-inositol 3-phosphatidyltransferase activity,
RCHIOBHM_Chr5g0060491	0.0330093	0.0147892	2.74183	-2.4375	-6.68321	8.58191	vicilin-like seed storage protein At2g28490(LOC112163860)	5,		GO:0016020~membrane,		IPR006045:Cupin_1,IPR011051:RmlC_Cupin_sf,IPR014710:RmlC-like_jellyroll,
RCHIOBHM_Chr5g0060631	0.012127	0.0047212	0.808111	-2.82547	-2.28329	41.2339	uncharacterized LOC112168477(LOC112168477)	5,
RCHIOBHM_Chr5g0060641	0.0173538	0.00709743	0.554036	-2.69224	-1.4916	49.1295		5
RCHIOBHM_Chr5g0061521	1.16E-07	1.53E-08	0.339338	-5.6581	-1.92001	112.547	DNA repair protein RAD51 homolog 2(LOC112166559)	5,	GO:0000724~double-strand break repair via homologous recombination,	GO:0005657~replication fork,GO:0033063~Rad51B-Rad51C-Rad51D-XRCC2 complex,	GO:0000400~four-way junction DNA binding,GO:0003690~double-stranded DNA binding,GO:0003697~single-stranded DNA binding,GO:0005524~ATP binding,GO:0016887~ATP hydrolysis activity,GO:0047693~ATP diphosphatase activity,GO:0140664~ATP-dependent DNA damage sensor activity,	IPR003593:AAA+_ATPase,IPR013632:DNA_recomb/repair_Rad51_C,IPR016467:DNA_recomb/repair_RecA-like,IPR020588:RecA_ATP-bd,IPR027417:P-loop_NTPase,IPR030548:RAD51B,	rcn03440:Homologous recombination,
RCHIOBHM_Chr5g0062051	0.0424291	0.0200062	1.15093	-2.32623	-2.67734	16.5648	nucleosome assembly protein 1;3(LOC112165593)	5,	GO:0000724~double-strand break repair via homologous recombination,GO:0006334~nucleosome assembly,GO:0016444~somatic cell DNA recombination,	GO:0000785~chromatin,GO:0005634~nucleus,	GO:0003682~chromatin binding,GO:0042393~histone binding,	IPR002164:NAP_family,IPR037231:NAP-like_sf,
RCHIOBHM_Chr5g0062251	0.0250207	0.0108061	0.578563	-2.54891	-1.47471	26.3646	Putative carboxylesterase(RchiOBHm_Chr5g0062251)	5	GO:0009860~pollen tube growth,		GO:0106435~carboxylesterase activity,	IPR013094:AB_hydrolase_3,IPR029058:AB_hydrolase,
RCHIOBHM_Chr5g0064321	1.17E-11	7.22E-13	1.17549	-7.17516	-8.4343	27.583	dihydroorotate dehydrogenase (quinone), mitochondrial(LOC112167112)	5,	GO:0006207~'de novo' pyrimidine nucleobase biosynthetic process,GO:0009220~pyrimidine ribonucleotide biosynthetic process,	GO:0005737~cytoplasm,GO:0005743~mitochondrial inner membrane,GO:0005886~plasma membrane,	GO:0004152~dihydroorotate dehydrogenase activity,GO:0106430~dihydroorotate dehydrogenase (quinone) activity,	IPR005720:Dihydroorotate_DH_cat,IPR013785:Aldolase_TIM,
RCHIOBHM_Chr5g0065021	1.03E-07	1.33E-08	1.1944	-5.68162	-6.78614	8.04614	RchiOBHm_Chr5g0065021	5			GO:0003723~RNA binding,GO:0008168~methyltransferase activity,	IPR036986:S4_RNA-bd_sf,IPR047048:TlyA,
RCHIOBHM_Chr5g0065781	0.00855212	0.00319637	1.09828	-2.94819	-3.23795	47.2177	RchiOBHm_Chr5g0065781	5
RCHIOBHM_Chr5g0066451	8.16E-05	2.00E-05	1.08616	-4.26518	-4.63269	10.6086	RchiOBHm_Chr5g0066451	5
RCHIOBHM_Chr5g0067741	6.98E-09	6.93E-10	1.1045	-6.16769	-6.81223	8.18612	Chlorophyll a-b binding protein, chloroplastic(RchiOBHm_Chr5g0067741)	5	GO:0009416~response to light stimulus,GO:0009768~photosynthesis, light harvesting in photosystem I,	GO:0009522~photosystem I,GO:0009523~photosystem II,GO:0009535~chloroplast thylakoid membrane,GO:0009941~chloroplast envelope,GO:0010287~plastoglobule,	GO:0016168~chlorophyll binding,	IPR001344:Chloro_AB-bd_pln,IPR022796:Chloroa_b-bind,
RCHIOBHM_Chr5g0069041	5.14E-11	3.53E-12	0.49585	-6.95482	-3.44855	26.4661	pentatricopeptide repeat-containing protein At2g29760, chloroplastic(LOC112164057)	5,	GO:0009451~RNA modification,	GO:0043231~intracellular membrane-bounded organelle,	GO:0003723~RNA binding,GO:0003729~mRNA binding,GO:0005515~protein binding,GO:0008270~zinc ion binding,	IPR002885:Pentatricopeptide_rpt,IPR011990:TPR-like_helical_dom_sf,IPR032867:DYW_dom,IPR045215:PPR_prot_At1g15510,IPR046848:E_motif,IPR046849:Eplus_motif,
RCHIOBHM_Chr5g0069621	0.00110899	0.000338297	1.72612	-3.58406	-6.18652	6.22048	cysteine-rich receptor-like protein kinase 15(LOC112202595)	5,	GO:0005975~carbohydrate metabolic process,GO:0006468~protein phosphorylation,	GO:0005576~extracellular region,	GO:0004568~chitinase activity,GO:0004672~protein kinase activity,GO:0005524~ATP binding,	IPR001223:Glyco_hydro18_cat,IPR017853:Glycoside_hydrolase_SF,IPR045321:Cts1-like,
RCHIOBHM_Chr5g0069991	1.86E-08	2.03E-09	0.982591	-5.99531	-5.89094	20.5772		5
RCHIOBHM_Chr5g0070161	0.00919313	0.00348724	1.45816	-2.92117	-4.25954	8.37604		5
RCHIOBHM_Chr5g0070261	0.00458395	0.00159483	0.828352	-3.15685	-2.61499	11.8743		5
RCHIOBHM_Chr5g0071071	0.0111391	0.00429736	0.983638	-2.85547	-2.80875	10.1072	receptor-like protein 2(LOC112166141)	5,	GO:0016310~phosphorylation,	GO:0016020~membrane,	GO:0004674~protein serine/threonine kinase activity,GO:0005515~protein binding,	IPR001611:Leu-rich_rpt,IPR003591:Leu-rich_rpt_typical-subtyp,IPR013210:LRR_N_plant-typ,IPR032675:LRR_dom_sf,
RCHIOBHM_Chr5g0071381	0.00151866	0.000476643	0.68306	-3.49355	-2.3863	19.2744	Putative indole-3-acetate beta-glucosyltransferase(RchiOBHm_Chr5g0071381)	5			GO:0047215~indole-3-acetate beta-glucosyltransferase activity,	IPR002213:UDP_glucos_trans,
RCHIOBHM_Chr5g0072031	5.61E-07	8.20E-08	1.15306	-5.36259	-6.18338	11.1936	F-box/kelch-repeat protein At3g06240(LOC112164128)	5,			GO:0005515~protein binding,	IPR001810:F-box_dom,IPR006527:F-box-assoc_dom_typ1,IPR017451:F-box-assoc_interact_dom,IPR036047:F-box-like_dom_sf,
RCHIOBHM_Chr5g0072651	0.0172506	0.00705014	0.990508	-2.69447	-2.66889	8.31526	transcription repressor OFP4(LOC112167720)	5,	GO:0045892~negative regulation of DNA-templated transcription,	GO:0005634~nucleus,	GO:0003677~DNA binding,	IPR006458:Ovate_C,IPR025830:DNA_bnd_dom_ovate,IPR038933:Ovate,
RCHIOBHM_Chr5g0073471	8.17E-09	8.20E-10	0.583302	-6.14103	-3.58207	33.5151	EIN3-binding F-box protein 1-like(LOC121049288)	5,	GO:0031146~SCF-dependent proteasomal ubiquitin-dependent protein catabolic process,	GO:0019005~SCF ubiquitin ligase complex,	GO:0005515~protein binding,	IPR001611:Leu-rich_rpt,IPR006553:Leu-rich_rpt_Cys-con_subtyp,IPR032675:LRR_dom_sf,
RCHIOBHM_Chr5g0074451	0.0263596	0.0114694	0.436427	-2.52806	-1.10331	42.4962	FH protein interacting protein FIP2(LOC112166922)	5,	GO:0051260~protein homooligomerization,		GO:0005515~protein binding,	IPR000210:BTB/POZ_dom,IPR001646:5peptide_repeat,IPR003131:T1-type_BTB,IPR011333:SKP1/BTB/POZ_sf,
RCHIOBHM_Chr5g0074881	7.21E-11	4.97E-12	0.41115	-6.90629	-2.83952	77.2214	uncharacterized LOC112202275(LOC112202275)	5,		GO:0016020~membrane,
RCHIOBHM_Chr5g0075391	5.30E-05	1.24E-05	0.244376	-4.37112	-1.0682	126.401	uncharacterized LOC112167679(LOC112167679)	5,
RCHIOBHM_Chr5g0076431	0.00570558	0.00203699	0.521614	-3.08479	-1.60907	18.3326		5
RCHIOBHM_Chr5g0077031	1.57E-06	2.57E-07	0.440295	-5.1526	-2.26866	51.3486	probable L-type lectin-domain containing receptor kinase S.7(LOC112167127)	5,	GO:0002229~defense response to oomycetes,GO:0006468~protein phosphorylation,GO:0016310~phosphorylation,GO:0042742~defense response to bacterium,	GO:0005886~plasma membrane,	GO:0004672~protein kinase activity,GO:0004674~protein serine/threonine kinase activity,GO:0005524~ATP binding,GO:0030246~carbohydrate binding,	IPR000719:Prot_kinase_dom,IPR001220:Legume_lectin_dom,IPR008271:Ser/Thr_kinase_AS,IPR011009:Kinase-like_dom_sf,IPR013320:ConA-like_dom_sf,IPR017441:Protein_kinase_ATP_BS,IPR019825:Lectin_legB_Mn/Ca_BS,
RCHIOBHM_Chr5g0078051	0.0301471	0.0133741	1.17907	-2.47365	-2.91661	18.8013	RNA-directed DNA polymerase(RchiOBHm_Chr5g0078051)	5	GO:0006508~proteolysis,GO:0015074~DNA integration,		GO:0003676~nucleic acid binding,GO:0003964~RNA-directed DNA polymerase activity,GO:0004190~aspartic-type endopeptidase activity,GO:0004523~RNA-DNA hybrid ribonuclease activity,	IPR000477:RT_dom,IPR001584:Integrase_cat-core,IPR001969:Aspartic_peptidase_AS,IPR012337:RNaseH-like_sf,IPR021109:Peptidase_aspartic_dom_sf,IPR036397:RNaseH_sf,IPR041373:RT_RNaseH,IPR041588:Integrase_H2C2,IPR043128:Rev_trsase/Diguanyl_cyclase,IPR043502:DNA/RNA_pol_sf,
RCHIOBHM_Chr5g0078321	0.0341143	0.0154546	0.970987	-2.42155	-2.35129	13.0327	probable disease resistance protein At4g27220(LOC112201871)	5,	GO:0006952~defense response,GO:0007165~signal transduction,		GO:0005515~protein binding,GO:0005524~ATP binding,GO:0016787~hydrolase activity,GO:0043531~ADP binding,	IPR001611:Leu-rich_rpt,IPR002182:NB-ARC,IPR027417:P-loop_NTPase,IPR032675:LRR_dom_sf,IPR036388:WH-like_DNA-bd_sf,IPR042197:Apaf_helical,
RCHIOBHM_Chr5g0080491	7.54E-08	9.29E-09	0.506735	-5.74318	-2.91027	48.939		5
RCHIOBHM_Chr5g0080751	9.62E-09	9.86E-10	0.314107	-6.11174	-1.91974	46.1112	peroxidase 15(LOC112165335)	5,	GO:0006979~response to oxidative stress,GO:0042744~hydrogen peroxide catabolic process,	GO:0005576~extracellular region,	GO:0004601~peroxidase activity,GO:0020037~heme binding,GO:0046872~metal ion binding,GO:0140825~lactoperoxidase activity,	IPR000823:Peroxidase_pln,IPR002016:Haem_peroxidase,IPR010255:Haem_peroxidase_sf,IPR019793:Peroxidases_heam-ligand_BS,IPR019794:Peroxidases_AS,IPR033905:Secretory_peroxidase,	rcn00940:Phenylpropanoid biosynthesis,rcn01100:Metabolic pathways,rcn01110:Biosynthesis of secondary metabolites,
RCHIOBHM_Chr5g0082441	0.000189963	4.95E-05	0.290187	-4.05811	-1.17761	109.464		5
RCHIOBHM_Chr5g0082451	0.000654348	0.00019154	0.427954	-3.72992	-1.59624	40.6637	RchiOBHm_Chr5g0082451	5
RCHIOBHM_Chr5g0082741	1.80E-06	3.01E-07	1.27159	-5.12309	-6.51447	9.6335	tyrosine-sulfated glycopeptide receptor 1(LOC112167807)	5,	GO:0016310~phosphorylation,	GO:0016020~membrane,	GO:0004674~protein serine/threonine kinase activity,GO:0005515~protein binding,	IPR001611:Leu-rich_rpt,IPR003591:Leu-rich_rpt_typical-subtyp,IPR013210:LRR_N_plant-typ,IPR032675:LRR_dom_sf,
RCHIOBHM_Chr5g0083971	0.00434461	0.00150518	1.13506	-3.17368	-3.60233	5.21988	RchiOBHm_Chr5g0083971	5		GO:0016020~membrane,
RCHIOBHM_Chr6g0244911	1.07E-10	7.67E-12	0.995045	-6.84463	-6.81071	19.369	uncharacterized LOC112174240(LOC112174240)	6,	GO:0042254~ribosome biogenesis,	GO:0005730~nucleolus,
RCHIOBHM_Chr6g0245781	4.45E-15	1.58E-16	1.01138	-8.25034	-8.34421	44.7662	RchiOBHm_Chr6g0245781	6		GO:0016020~membrane,
RCHIOBHM_Chr6g0245791	2.54E-10	2.01E-11	1.08438	-6.70551	-7.27129	17.4639	Secreted protein(RchiOBHm_Chr6g0245791)	6
RCHIOBHM_Chr6g0245911	0.0097223	0.00370795	0.442371	-2.90199	-1.28376	48.472		6
RCHIOBHM_Chr6g0246371	2.05E-05	4.35E-06	0.303985	-4.59402	-1.39651	41.1979	uncharacterized LOC112173425(LOC112173425)	6,
RCHIOBHM_Chr6g0247731	1.67E-06	2.78E-07	1.39004	-5.13806	-7.14213	10.9604	pathogenesis-related leaf protein 6(LOC112174808)	6,		GO:0005576~extracellular region,GO:0005615~extracellular space,		IPR001283:CRISP-related,IPR014044:CAP_domain,IPR018244:Allrgn_V5/Tpx1_CS,IPR035940:CAP_sf,	rcn04016:MAPK signaling pathway - plant,rcn04075:Plant hormone signal transduction,rcn04626:Plant-pathogen interaction,
RCHIOBHM_Chr6g0247921	2.85E-09	2.65E-10	0.244207	-6.31782	-1.54286	125.099	uncharacterized LOC112169510(LOC112169510)	6,		GO:0016020~membrane,
RCHIOBHM_Chr6g0248051	0.000761476	0.000225805	0.488658	-3.68825	-1.80229	26.729	putative receptor-like protein kinase At3g47110(LOC112169086)	6,	GO:0006468~protein phosphorylation,GO:0016310~phosphorylation,	GO:0016020~membrane,	GO:0004672~protein kinase activity,GO:0005515~protein binding,GO:0005524~ATP binding,	IPR000719:Prot_kinase_dom,IPR001611:Leu-rich_rpt,IPR003591:Leu-rich_rpt_typical-subtyp,IPR008271:Ser/Thr_kinase_AS,IPR011009:Kinase-like_dom_sf,IPR013210:LRR_N_plant-typ,IPR017441:Protein_kinase_ATP_BS,IPR032675:LRR_dom_sf,
RCHIOBHM_Chr6g0248491	2.43E-06	4.19E-07	0.236773	-5.06007	-1.19809	84.1747	RchiOBHm_Chr6g0248491	6		GO:0016020~membrane,
RCHIOBHM_Chr6g0249651	0.0228879	0.00969677	0.584838	-2.58646	-1.51266	19.2646	RchiOBHm_Chr6g0249651	6		GO:0016020~membrane,
RCHIOBHM_Chr6g0251571	4.69E-12	2.58E-13	1.04379	-7.31488	-7.6352	14.45	uncharacterized LOC112164140(LOC112164140)	5,			GO:0046983~protein dimerization activity,	IPR007021:DUF659,IPR008906:HATC_C_dom,IPR012337:RNaseH-like_sf,
RCHIOBHM_Chr6g0252281	5.88E-10	4.95E-11	1.14284	-6.57237	-7.51116	19.7211		6
RCHIOBHM_Chr6g0252921	0.000175795	4.56E-05	0.620249	-4.07723	-2.5289	23.4991	desiccation-related protein PCC13-62(LOC112174722)	6,
RCHIOBHM_Chr6g0253231	0.00160793	0.000506548	1.36447	-3.47727	-4.74464	5.91724	uncharacterized LOC112174062(LOC112174062)	6,			GO:0008270~zinc ion binding,
RCHIOBHM_Chr6g0254751	8.59E-08	1.08E-08	0.417367	-5.71744	-2.38627	119.851	G2/mitotic-specific cyclin S13-7(LOC112173237)	6,	GO:0000079~regulation of cyclin-dependent protein serine/threonine kinase activity,GO:0044772~mitotic cell cycle phase transition,GO:0051301~cell division,	GO:0000307~cyclin-dependent protein kinase holoenzyme complex,GO:0005634~nucleus,GO:0005737~cytoplasm,GO:0005813~centrosome,	GO:0016538~cyclin-dependent protein serine/threonine kinase regulator activity,	IPR004367:Cyclin_C-dom,IPR006671:Cyclin_N,IPR013763:Cyclin-like_dom,IPR036915:Cyclin-like_sf,IPR039361:Cyclin,IPR046965:Cyclin_A/B-like,
RCHIOBHM_Chr6g0256991	9.32E-07	1.45E-07	0.322662	-5.25918	-1.69694	83.7171	protein CHROMATIN REMODELING 25(LOC112169366)	6,	GO:0006283~transcription-coupled nucleotide-excision repair,GO:0007131~reciprocal meiotic recombination,GO:0045003~double-strand break repair via synthesis-dependent strand annealing,	GO:0005634~nucleus,	GO:0004386~helicase activity,GO:0005524~ATP binding,GO:0015616~DNA translocase activity,GO:0016787~hydrolase activity,GO:0140658~ATP-dependent chromatin remodeler activity,	IPR000330:SNF2_N,IPR001650:Helicase_C-like,IPR014001:Helicase_ATP-bd,IPR027417:P-loop_NTPase,IPR038718:SNF2-like_sf,IPR049730:SNF2/RAD54-like_C,	rcn03440:Homologous recombination,
RCHIOBHM_Chr6g0258211	0.0463863	0.0221036	1.60645	-2.28858	-3.6765	9.21902	B3 domain-containing protein Os06g0194400(LOC112174067)	6			GO:0003677~DNA binding,	IPR003340:B3_DNA-bd,IPR015300:DNA-bd_pseudobarrel_sf,IPR044837:REM16-like,
RCHIOBHM_Chr6g0258851	9.49E-08	1.21E-08	0.222954	-5.69796	-1.27038	82.9129		6
RCHIOBHM_Chr6g0259361	3.56E-05	7.95E-06	1.41928	-4.46659	-6.33936	9.13738	RchiOBHm_Chr6g0259361	6		GO:0016020~membrane,
RCHIOBHM_Chr6g0259601	0.000397747	0.00011129	0.650433	-3.86456	-2.51364	35.4889		6
RCHIOBHM_Chr6g0259631	0.016772	0.00682993	0.516781	-2.70502	-1.39791	31.4432	cell division cycle-associated 7-like protein(LOC112173575)	6,	GO:0006355~regulation of DNA-templated transcription,	GO:0005634~nucleus,GO:0005737~cytoplasm,		IPR018866:Znf-4CXXC_R1,IPR040221:CDCA7/CDA7L,
RCHIOBHM_Chr6g0259781	0.0288904	0.0127488	0.419826	-2.49071	-1.04566	52.7087	B3 domain-containing protein Os01g0723500-like(LOC112168827)	6,	GO:0006355~regulation of DNA-templated transcription,	GO:0000785~chromatin,GO:0005634~nucleus,	GO:0003677~DNA binding,	IPR000116:HMGA,IPR003340:B3_DNA-bd,IPR015300:DNA-bd_pseudobarrel_sf,IPR017956:AT_hook_DNA-bd_motif,
RCHIOBHM_Chr6g0260931	2.57E-11	1.68E-12	0.586416	-7.05846	-4.13919	58.4535	allene oxide synthase 3(LOC112172343)	6,	GO:0016125~sterol metabolic process,		GO:0004497~monooxygenase activity,GO:0005506~iron ion binding,GO:0016705~oxidoreductase activity, acting on paired donors, with incorporation or reduction of molecular oxygen,GO:0020037~heme binding,	IPR001128:Cyt_P450,IPR002403:Cyt_P450_E_grp-IV,IPR036396:Cyt_P450_sf,	rcn00592:alpha-Linolenic acid metabolism,rcn01100:Metabolic pathways,rcn01110:Biosynthesis of secondary metabolites,
RCHIOBHM_Chr6g0262041	0.0135346	0.00536458	0.986983	-2.78429	-2.74804	8.76999		6
RCHIOBHM_Chr6g0263841	0.0362843	0.0166401	2.24278	-2.39457	-5.37048	3.79515	Ulp1 protease family catalytic domain-containing protein(RchiOBHm_Chr6g0263841)	6				IPR038765:Papain-like_cys_pep_sf,
RCHIOBHM_Chr6g0264911	3.99E-06	7.19E-07	1.27323	-4.95604	-6.31016	11.5772	Putative leucine-rich repeat domain, L domain-containing protein(RchiOBHm_Chr6g0264911)	6		GO:0016020~membrane,		IPR001611:Leu-rich_rpt,IPR032675:LRR_dom_sf,
RCHIOBHM_Chr6g0264921	2.26E-06	3.84E-07	1.21408	-5.07675	-6.1636	6.29642	Putative non-specific serine/threonine protein kinase(RchiOBHm_Chr6g0264921)	6	GO:0016310~phosphorylation,		GO:0004674~protein serine/threonine kinase activity,	IPR001611:Leu-rich_rpt,IPR032675:LRR_dom_sf,
RCHIOBHM_Chr6g0264961	0.000244004	6.45E-05	0.507605	-3.99554	-2.02816	30.5928	syntaxin-112(LOC112173530)	6,	GO:0006886~intracellular protein transport,GO:0006887~exocytosis,GO:0006906~vesicle fusion,GO:0048278~vesicle docking,	GO:0005886~plasma membrane,GO:0012505~endomembrane system,GO:0031201~SNARE complex,	GO:0000149~SNARE binding,GO:0005484~SNAP receptor activity,	IPR000727:T_SNARE_dom,IPR006011:Syntaxin_N,IPR006012:Syntaxin/epimorphin_CS,IPR010989:SNARE,IPR045242:Syntaxin,	rcn04130:SNARE interactions in vesicular transport,
RCHIOBHM_Chr6g0265471	4.46E-11	3.03E-12	1.07234	-6.97645	-7.48115	16.754	uncharacterized LOC112174298(LOC112174298)	6,
RCHIOBHM_Chr6g0265481	2.77E-10	2.20E-11	1.02926	-6.69215	-6.88796	12.9546	F-box/FBD/LRR-repeat protein At1g13780-like(LOC121049978)	6,			GO:0005515~protein binding,	IPR001810:F-box_dom,IPR036047:F-box-like_dom_sf,
RCHIOBHM_Chr6g0265511	0.00514531	0.00182186	1.87331	-3.11783	-5.84067	5.78902		6
RCHIOBHM_Chr6g0265741	1.55E-05	3.22E-06	1.30096	-4.65657	-6.05803	4.86723	(-)-alpha-pinene synthase(LOC112169075)	6,	GO:0016102~diterpenoid biosynthetic process,		GO:0000287~magnesium ion binding,GO:0010333~terpene synthase activity,GO:0050550~pinene synthase activity,	IPR001906:Terpene_synth_N,IPR005630:Terpene_synthase_metal-bd,IPR008930:Terpenoid_cyclase/PrenylTrfase,IPR008949:Isoprenoid_synthase_dom_sf,IPR034741:Terpene_cyclase-like_1_C,IPR036965:Terpene_synth_N_sf,IPR044814:Terpene_cyclase_plant_C1,	rcn00909:Sesquiterpenoid and triterpenoid biosynthesis,
RCHIOBHM_Chr6g0268831	4.68E-06	8.57E-07	0.407534	-4.922	-2.00588	41.839	Secreted protein(RchiOBHm_Chr6g0268831)	6
RCHIOBHM_Chr6g0269951	1.88E-05	3.97E-06	1.53132	-4.61301	-7.06401	10.592	glutamate receptor 2.8(LOC112169262)	6,		GO:0005886~plasma membrane,	GO:0015276~ligand-gated monoatomic ion channel activity,GO:0038023~signaling receptor activity,	IPR001320:Iontro_rcpt_C,IPR001638:Solute-binding_3/MltF_N,IPR001828:ANF_lig-bd_rcpt,IPR015683:Ionotropic_Glu_rcpt,IPR017103:Iontropic_Glu_rcpt_pln,IPR028082:Peripla_BP_I,IPR044440:GABAb_receptor_plant_PBP1,
RCHIOBHM_Chr6g0270601	1.88E-05	3.97E-06	1.31574	-4.61294	-6.06941	5.29447		6
RCHIOBHM_Chr6g0270631	1.08E-12	5.41E-14	1.01318	-7.52174	-7.62086	14.3729	RchiOBHm_Chr6g0270631	6
RCHIOBHM_Chr6g0270921	1.83E-10	1.37E-11	0.335597	-6.76085	-2.26892	46.6061		6
RCHIOBHM_Chr6g0274011	7.35E-09	7.36E-10	1.24295	-6.15825	-7.65437	20.9434	3-ketoacyl-CoA synthase 17(LOC112171233)	6,	GO:0006633~fatty acid biosynthetic process,	GO:0016020~membrane,	GO:0009922~fatty acid elongase activity,GO:0016747~acyltransferase activity, transferring groups other than amino-acyl groups,	IPR012392:3-ktacl-CoA_syn,IPR013601:FAE1_typ3_polyketide_synth,IPR013747:ACP_syn_III_C,IPR016039:Thiolase-like,	rcn00062:Fatty acid elongation,rcn01100:Metabolic pathways,rcn01110:Biosynthesis of secondary metabolites,rcn04626:Plant-pathogen interaction,
RCHIOBHM_Chr6g0274131	3.44E-15	1.19E-16	1.0781	-8.28403	-8.93104	42.3606	putative laccase-9(LOC112173596)	6,	GO:0046274~lignin catabolic process,	GO:0048046~apoplast,	GO:0005507~copper ion binding,GO:0052716~hydroquinone:oxygen oxidoreductase activity,	IPR001117:Cu-oxidase_2nd,IPR002355:Cu_oxidase_Cu_BS,IPR008972:Cupredoxin,IPR011706:Cu-oxidase_C,IPR011707:Cu-oxidase-like_N,IPR017761:Laccase,IPR033138:Cu_oxidase_CS,IPR034285:CuRO_2_LCC,IPR034288:CuRO_1_LCC,IPR034289:CuRO_3_LCC,IPR045087:Cu-oxidase_fam,
RCHIOBHM_Chr6g0274501	0.000119659	3.01E-05	1.24767	-4.17238	-5.20577	14.7326	uncharacterized LOC112172020(LOC112172020)	6,				IPR004252:Probable_transposase_24,
RCHIOBHM_Chr6g0274841	0.00916739	0.00347478	1.13985	-2.92228	-3.33096	18.6554	cytochrome P450 71AU50(LOC112172934)	6,			GO:0004497~monooxygenase activity,GO:0005506~iron ion binding,GO:0016705~oxidoreductase activity, acting on paired donors, with incorporation or reduction of molecular oxygen,GO:0020037~heme binding,	IPR001128:Cyt_P450,IPR002401:Cyt_P450_E_grp-I,IPR017972:Cyt_P450_CS,IPR036396:Cyt_P450_sf,
RCHIOBHM_Chr6g0275071	9.89E-05	2.46E-05	1.08403	-4.21866	-4.57316	13.9848	LRR receptor-like serine/threonine-protein kinase RGI5(LOC112173822)	6,	GO:0006468~protein phosphorylation,GO:0016310~phosphorylation,	GO:0016020~membrane,	GO:0004672~protein kinase activity,GO:0005524~ATP binding,GO:0033612~receptor serine/threonine kinase binding,	IPR000719:Prot_kinase_dom,IPR001611:Leu-rich_rpt,IPR003591:Leu-rich_rpt_typical-subtyp,IPR008271:Ser/Thr_kinase_AS,IPR011009:Kinase-like_dom_sf,IPR013210:LRR_N_plant-typ,IPR017441:Protein_kinase_ATP_BS,IPR032675:LRR_dom_sf,
RCHIOBHM_Chr6g0275471	0.0189037	0.00782854	1.42241	-2.65938	-3.78274	8.92441		6
RCHIOBHM_Chr6g0275521	2.44E-09	2.25E-10	0.675361	-6.34349	-4.28415	23.8418	uncharacterized LOC112168778(LOC112168778)	6,	GO:0006508~proteolysis,		GO:0008234~cysteine-type peptidase activity,	IPR003653:Peptidase_C48_C,IPR038765:Papain-like_cys_pep_sf,
RCHIOBHM_Chr6g0276561	0.00481645	0.00168703	0.750232	-3.14042	-2.35605	14.8087	RchiOBHm_Chr6g0276561	6	GO:0010227~floral organ abscission,			IPR039639:IDA-like,
RCHIOBHM_Chr6g0276961	7.95E-08	9.95E-09	0.800331	-5.73166	-4.58723	16.3162	RchiOBHm_Chr6g0276961	6		GO:0016020~membrane,
RCHIOBHM_Chr6g0277111	0.0357411	0.0163595	1.82777	-2.4008	-4.3881	7.15538	Putative reverse transcriptase zinc-binding domain-containing protein(RchiOBHm_Chr6g0277111)	6			GO:0003676~nucleic acid binding,GO:0003964~RNA-directed DNA polymerase activity,GO:0004523~RNA-DNA hybrid ribonuclease activity,	IPR002156:RNaseH_domain,IPR026960:RVT-Znf,IPR036397:RNaseH_sf,
RCHIOBHM_Chr6g0278761	2.86E-06	5.03E-07	0.292852	-5.02517	-1.47163	97.4129	protein ALTERED PHOSPHATE STARVATION RESPONSE 1(LOC112174341)	6,				IPR006867:DUF632,IPR006868:DUF630,
RCHIOBHM_Chr6g0279761	4.07E-05	9.23E-06	0.79231	-4.43455	-3.51354	20.2213	alanine--tRNA ligase, chloroplastic/mitochondrial(LOC112172476)	6,	GO:0006400~tRNA modification,GO:0006419~alanyl-tRNA aminoacylation,GO:0045892~negative regulation of DNA-templated transcription,GO:0070143~mitochondrial alanyl-tRNA aminoacylation,	GO:0005737~cytoplasm,GO:0005739~mitochondrion,GO:0005829~cytosol,GO:0009507~chloroplast,	GO:0000049~tRNA binding,GO:0002161~aminoacyl-tRNA editing activity,GO:0003676~nucleic acid binding,GO:0004813~alanine-tRNA ligase activity,GO:0005524~ATP binding,GO:0008270~zinc ion binding,GO:0016597~amino acid binding,	IPR002318:Ala-tRNA-lgiase_IIc,IPR018162:Ala-tRNA-ligase_IIc_anticod-bd,IPR018164:Ala-tRNA-synth_IIc_N,IPR018165:Ala-tRNA-synth_IIc_core,IPR023033:Ala_tRNA_ligase_euk/bac,IPR045864:aa-tRNA-synth_II/BPL/LPL,	rcn00970:Aminoacyl-tRNA biosynthesis,
RCHIOBHM_Chr6g0281211	0.000359382	9.91E-05	0.943292	-3.89284	-3.67208	16.3317	expansin-A20(LOC112174377)	6,	GO:0009653~anatomical structure morphogenesis,GO:0009664~plant-type cell wall organization,	GO:0005576~extracellular region,GO:0016020~membrane,		IPR002963:Expansin,IPR007112:Expansin/allergen_DPBB_dom,IPR007117:Expansin_CBD,IPR007118:Expan_Lol_pI,IPR009009:RlpA-like_DPBB,IPR036749:Expansin_CBD_sf,IPR036908:RlpA-like_sf,
RCHIOBHM_Chr6g0281501	0.0187597	0.00774404	0.652589	-2.66303	-1.73786	13.9757	Putative ribosomal protein S6e(RchiOBHm_Chr6g0281501)	6		GO:0005840~ribosome,
RCHIOBHM_Chr6g0281831	8.87E-12	5.28E-13	1.04449	-7.21778	-7.53892	19.804		6
RCHIOBHM_Chr6g0282081	2.15E-21	3.86E-23	0.944236	-9.90762	-9.35513	67.445	uncharacterized LOC112173888(LOC112173888)	6,
RCHIOBHM_Chr6g0282901	0.000859978	0.000258044	1.27286	-3.65414	-4.65122	13.0016	Transmembrane protein(RchiOBHm_Chr6g0282901)	6		GO:0016020~membrane,
RCHIOBHM_Chr6g0282951	0.00271101	0.000893854	0.882096	-3.32197	-2.93029	10.7486	Putative histone H4, histone-fold protein(RchiOBHm_Chr6g0282951)	6		GO:0000786~nucleosome,GO:0005634~nucleus,	GO:0003677~DNA binding,GO:0030527~structural constituent of chromatin,GO:0046982~protein heterodimerization activity,	IPR001951:Histone_H4,IPR009072:Histone-fold,IPR019809:Histone_H4_CS,
RCHIOBHM_Chr6g0282961	3.77E-27	3.43E-29	0.372112	-11.2152	-4.17331	53.8554		6
RCHIOBHM_Chr6g0283791	0.048342	0.0231775	0.680432	-2.2705	-1.54492	29.2127		6
RCHIOBHM_Chr6g0283891	0.000323605	8.84E-05	1.59938	-3.92052	-6.2704	8.44817		6
RCHIOBHM_Chr6g0284721	5.01E-22	8.09E-24	0.644437	-10.0625	-6.48465	73.4631	endoribonuclease Dicer homolog 3(LOC112171467)	6,	GO:0030422~siRNA processing,	GO:0005634~nucleus,GO:0005737~cytoplasm,	GO:0003723~RNA binding,GO:0004386~helicase activity,GO:0004525~ribonuclease III activity,GO:0005515~protein binding,GO:0005524~ATP binding,	IPR000999:RNase_III_dom,IPR001650:Helicase_C-like,IPR003100:PAZ_dom,IPR005034:Dicer_dimerisation_dom,IPR011545:DEAD/DEAH_box_helicase_dom,IPR014001:Helicase_ATP-bd,IPR014720:dsRBD_dom,IPR027417:P-loop_NTPase,IPR036085:PAZ_dom_sf,IPR036389:RNase_III_sf,IPR038248:Dicer_dimer_sf,
RCHIOBHM_Chr6g0285311	6.32E-18	1.58E-19	0.946344	-9.03927	-8.55426	35.1488		6
RCHIOBHM_Chr6g0286571	1.40E-06	2.27E-07	1.21712	-5.1755	-6.2992	5.85374		6
RCHIOBHM_Chr6g0288021	0.0137355	0.00545225	1.15409	-2.77902	-3.20723	21.0161	prunin 1 Pru du 6-like(LOC112169673)	6,	GO:0048316~seed development,		GO:0045735~nutrient reservoir activity,	IPR006044:11S_seedstore_pln,IPR006045:Cupin_1,IPR011051:RmlC_Cupin_sf,IPR014710:RmlC-like_jellyroll,
RCHIOBHM_Chr6g0288641	1.23E-10	8.83E-12	0.997518	-6.82434	-6.8074	27.5003		6
RCHIOBHM_Chr6g0288971	3.35E-10	2.67E-11	1.08356	-6.66394	-7.22077	18.9458		6
RCHIOBHM_Chr6g0289631	1.18E-14	4.35E-16	1.06585	-8.12841	-8.66367	34.1869	Putative coatomer, epsilon subunit protein(RchiOBHm_Chr6g0289631)	6	GO:0006888~endoplasmic reticulum to Golgi vesicle-mediated transport,GO:0006890~retrograde vesicle-mediated transport, Golgi to endoplasmic reticulum,GO:0006891~intra-Golgi vesicle-mediated transport,	GO:0000139~Golgi membrane,GO:0030126~COPI vesicle coat,	GO:0005198~structural molecule activity,	IPR006822:Coatomer_esu,IPR011990:TPR-like_helical_dom_sf,
RCHIOBHM_Chr6g0289981	3.66E-12	1.99E-13	1.05738	-7.34973	-7.77148	15.8949	phospholipase A1-IIgamma(LOC112174633)	6,	GO:0006629~lipid metabolic process,GO:0016042~lipid catabolic process,		GO:0008970~phospholipase A1 activity,	IPR002921:Fungal_lipase-like,IPR029058:AB_hydrolase,IPR033556:PLA,
RCHIOBHM_Chr6g0291051	2.91E-08	3.30E-09	0.28683	-5.91591	-1.69686	69.6015	uncharacterized LOC112173740(LOC112173740)	6,
RCHIOBHM_Chr6g0291181	0.0237224	0.0101478	1.01634	-2.57075	-2.61276	7.63717	aluminum-activated malate transporter 13(LOC112170400)	6,	GO:0015743~malate transport,	GO:0009705~plant-type vacuole membrane,		IPR020966:ALMT,
RCHIOBHM_Chr6g0291201	1.60E-08	1.74E-09	1.07613	-6.0207	-6.47906	9.92573		6
RCHIOBHM_Chr6g0293121	0.000263975	7.04E-05	0.649958	-3.97502	-2.5836	17.4897	transcription termination factor MTERF15, mitochondrial(LOC112170435)	6,	GO:0006353~DNA-templated transcription termination,GO:0006355~regulation of DNA-templated transcription,GO:0009658~chloroplast organization,	GO:0009507~chloroplast,	GO:0003690~double-stranded DNA binding,	IPR003690:MTERF,IPR038538:MTERF_sf,
RCHIOBHM_Chr6g0293501	0.0229405	0.00973926	1.31134	-2.58495	-3.38976	9.40172	Putative Ion transport domain-containing protein(RchiOBHm_Chr6g0293501)	6		GO:0016020~membrane,
RCHIOBHM_Chr6g0294371	5.33E-09	5.19E-10	1.11693	-6.21312	-6.93961	8.91969		6
RCHIOBHM_Chr6g0294911	4.84E-18	1.18E-19	0.211097	-9.07099	-1.91486	179.528	serine/threonine-protein kinase MPS1(LOC112169570)	6,	GO:0006996~organelle organization,GO:0007059~chromosome segregation,GO:0007094~mitotic spindle assembly checkpoint signaling,GO:0016310~phosphorylation,GO:0018105~peptidyl-serine phosphorylation,GO:0033316~meiotic spindle assembly checkpoint signaling,GO:0034501~protein localization to kinetochore,	GO:0000776~kinetochore,GO:0005634~nucleus,GO:0005819~spindle,	GO:0004674~protein serine/threonine kinase activity,GO:0004708~MAP kinase kinase activity,GO:0004712~protein serine/threonine/tyrosine kinase activity,GO:0005524~ATP binding,	IPR000719:Prot_kinase_dom,IPR008271:Ser/Thr_kinase_AS,IPR011009:Kinase-like_dom_sf,IPR017441:Protein_kinase_ATP_BS,IPR027084:Mps1_cat,
RCHIOBHM_Chr6g0296531	0.00379605	0.00129811	0.390585	-3.2164	-1.25628	20.5011	Putative RNA-directed DNA polymerase(RchiOBHm_Chr6g0296531)	6			GO:0003676~nucleic acid binding,GO:0003964~RNA-directed DNA polymerase activity,	IPR036397:RNaseH_sf,
RCHIOBHM_Chr6g0296901	2.08E-10	1.60E-11	0.969174	-6.73874	-6.53101	38.1674		6
RCHIOBHM_Chr6g0297041	5.56E-08	6.69E-09	1.09328	-5.79845	-6.3393	9.11236	RchiOBHm_Chr6g0297041	6
RCHIOBHM_Chr6g0298301	0.000314448	8.55E-05	1.21781	-3.92846	-4.78414	11.9955	alanine--glyoxylate aminotransferase 2 homolog 1, mitochondrial(LOC112174473)	6,	GO:0009436~glyoxylate catabolic process,GO:0019481~L-alanine catabolic process, by transamination,	GO:0005739~mitochondrion,	GO:0008453~alanine-glyoxylate transaminase activity,GO:0030170~pyridoxal phosphate binding,	IPR005814:Aminotrans_3,IPR015421:PyrdxlP-dep_Trfase_major,IPR015422:PyrdxlP-dep_Trfase_small,IPR015424:PyrdxlP-dep_Trfase,IPR049704:Aminotrans_3_PPA_site,	rcn00250:Alanine, aspartate and glutamate metabolism,rcn00260:Glycine, serine and threonine metabolism,rcn00270:Cysteine and methionine metabolism,rcn00280:Valine, leucine and isoleucine degradation,rcn01100:Metabolic pathways,rcn01110:Biosynthesis of secondary metabolites,rcn01210:2-Oxocarboxylic acid metabolism,
RCHIOBHM_Chr6g0298851	2.42E-44	3.56E-47	0.261913	-14.4258	-3.77832	256.579	pleiotropic drug resistance protein 1(LOC112170458)	6,		GO:0016020~membrane,	GO:0005524~ATP binding,GO:0016887~ATP hydrolysis activity,GO:0140359~ABC-type transporter activity,	IPR003439:ABC_transporter-like_ATP-bd,IPR003593:AAA+_ATPase,IPR013525:ABC2_TM,IPR013581:PDR_assoc,IPR027417:P-loop_NTPase,IPR029481:ABC_trans_N,IPR034003:ABCG_PDR_2,IPR043926:ABCG_dom,	rcn02010:ABC transporters,
RCHIOBHM_Chr6g0299011	6.61E-06	1.27E-06	1.49106	-4.84514	-7.2244	13.6091	cysteine-rich receptor-like protein kinase 10(LOC112172360)	6,	GO:0006468~protein phosphorylation,GO:0016310~phosphorylation,GO:0050896~response to stimulus,	GO:0005886~plasma membrane,	GO:0004672~protein kinase activity,GO:0004674~protein serine/threonine kinase activity,GO:0005524~ATP binding,	IPR000719:Prot_kinase_dom,IPR001245:Ser-Thr/Tyr_kinase_cat_dom,IPR002902:GNK2,IPR008271:Ser/Thr_kinase_AS,IPR011009:Kinase-like_dom_sf,IPR017441:Protein_kinase_ATP_BS,IPR038408:GNK2_sf,
RCHIOBHM_Chr6g0299021	0.00305147	0.00101775	1.09539	-3.28557	-3.599	9.60422	putative receptor-like protein kinase At4g00960(LOC121048751)	6,	GO:0006468~protein phosphorylation,GO:0016310~phosphorylation,GO:0050896~response to stimulus,	GO:0005886~plasma membrane,	GO:0004672~protein kinase activity,GO:0004674~protein serine/threonine kinase activity,GO:0005524~ATP binding,	IPR000719:Prot_kinase_dom,IPR001245:Ser-Thr/Tyr_kinase_cat_dom,IPR002902:GNK2,IPR008271:Ser/Thr_kinase_AS,IPR011009:Kinase-like_dom_sf,IPR017441:Protein_kinase_ATP_BS,IPR038408:GNK2_sf,
RCHIOBHM_Chr6g0300371	5.59E-06	1.04E-06	1.34691	-4.88372	-6.57792	8.98123		6
RCHIOBHM_Chr6g0300711	5.69E-08	6.89E-09	0.333668	-5.7937	-1.93317	84.4629	cytochrome P450 734A1(LOC112170346)	6,		GO:0016020~membrane,	GO:0004497~monooxygenase activity,GO:0005506~iron ion binding,GO:0016705~oxidoreductase activity, acting on paired donors, with incorporation or reduction of molecular oxygen,GO:0020037~heme binding,	IPR001128:Cyt_P450,IPR002401:Cyt_P450_E_grp-I,IPR017972:Cyt_P450_CS,IPR036396:Cyt_P450_sf,
RCHIOBHM_Chr6g0300801	6.62E-17	1.90E-18	0.171663	-8.76279	-1.50425	169.489	structural maintenance of chromosomes protein 4(LOC112168918)	6,	GO:0007076~mitotic chromosome condensation,GO:0051321~meiotic cell cycle,	GO:0005634~nucleus,GO:0005694~chromosome,	GO:0005515~protein binding,GO:0005524~ATP binding,GO:0016887~ATP hydrolysis activity,	IPR003395:RecF/RecN/SMC_N,IPR010935:SMC_hinge,IPR024704:SMC,IPR027417:P-loop_NTPase,IPR036277:SMC_hinge_sf,
RCHIOBHM_Chr6g0300821	0.0239638	0.0102722	3.11367	-2.56653	-7.99133	22.0747	uncharacterized LOC112169534(LOC112169534)	6,				IPR006873:DUF620,
RCHIOBHM_Chr6g0302191	0.000158867	4.08E-05	1.42497	-4.10276	-5.8463	9.04567	Protein kinase domain-containing protein(RchiOBHm_Chr6g0302191)	6		GO:0016020~membrane,	GO:0004672~protein kinase activity,GO:0005524~ATP binding,	IPR000719:Prot_kinase_dom,IPR001611:Leu-rich_rpt,IPR003591:Leu-rich_rpt_typical-subtyp,IPR008271:Ser/Thr_kinase_AS,IPR011009:Kinase-like_dom_sf,IPR013210:LRR_N_plant-typ,IPR032675:LRR_dom_sf,
RCHIOBHM_Chr6g0303131	1.10E-09	9.56E-11	0.335052	-6.47368	-2.16902	62.6097	kinesin-like protein KIN-6(LOC112172800)	6,	GO:0007018~microtubule-based movement,GO:0051225~spindle assembly,	GO:0005871~kinesin complex,GO:0005874~microtubule,	GO:0003777~microtubule motor activity,GO:0005524~ATP binding,GO:0008017~microtubule binding,GO:0016887~ATP hydrolysis activity,	IPR001752:Kinesin_motor_dom,IPR027417:P-loop_NTPase,IPR027640:Kinesin-like_fam,IPR036961:Kinesin_motor_dom_sf,
RCHIOBHM_Chr6g0306881	0.027444	0.0120057	1.36605	-2.51198	-3.4315	6.06205	EPIDERMAL PATTERNING FACTOR-like protein 2(LOC112173129)	6,	GO:0010052~guard cell differentiation,GO:0010374~stomatal complex development,	GO:0005576~extracellular region,		IPR039455:EPFL,
RCHIOBHM_Chr6g0306951	0.0199679	0.00833072	0.474612	-2.63836	-1.2522	29.0043	putative protein TPRXL(LOC112174113)	6,
RCHIOBHM_Chr6g0306981	9.63E-05	2.39E-05	0.579496	-4.22527	-2.44853	26.411	uncharacterized LOC112173811(LOC112173811)	6,			GO:0009055~electron transfer activity,	IPR003245:Phytocyanin_dom,IPR008972:Cupredoxin,
RCHIOBHM_Chr6g0307581	0.00166201	0.000525537	0.399275	-3.46739	-1.38444	32.9684	B3 domain-containing protein At5g42700(LOC112174169)	6			GO:0003677~DNA binding,	IPR003340:B3_DNA-bd,IPR015300:DNA-bd_pseudobarrel_sf,IPR044837:REM16-like,
RCHIOBHM_Chr6g0308161	2.64E-21	4.80E-23	0.195745	-9.88575	-1.93508	156.107	heat stress transcription factor B-4(LOC112173051)	6,	GO:0006357~regulation of transcription by RNA polymerase II,GO:0008356~asymmetric cell division,	GO:0005634~nucleus,	GO:0000978~RNA polymerase II cis-regulatory region sequence-specific DNA binding,GO:0003700~DNA-binding transcription factor activity,	IPR000232:HSF_DNA-bd,IPR027725:HSF_fam,IPR036388:WH-like_DNA-bd_sf,IPR036390:WH_DNA-bd_sf,
RCHIOBHM_Chr6g0308971	4.50E-08	5.30E-09	0.36852	-5.83763	-2.15128	75.0427	putative cyclin-A3-1(LOC112173485)	6,	GO:0000079~regulation of cyclin-dependent protein serine/threonine kinase activity,GO:0044772~mitotic cell cycle phase transition,GO:0051301~cell division,	GO:0000307~cyclin-dependent protein kinase holoenzyme complex,GO:0005634~nucleus,GO:0005737~cytoplasm,	GO:0016538~cyclin-dependent protein serine/threonine kinase regulator activity,	IPR004367:Cyclin_C-dom,IPR006671:Cyclin_N,IPR013763:Cyclin-like_dom,IPR036915:Cyclin-like_sf,IPR039361:Cyclin,IPR046965:Cyclin_A/B-like,IPR048258:Cyclins_cyclin-box,
RCHIOBHM_Chr6g0309821	2.54E-05	5.51E-06	0.371322	-4.54451	-1.68748	72.3977	protein SOB FIVE-LIKE 5(LOC112169888)	6,	GO:0009691~cytokinin biosynthetic process,GO:0009736~cytokinin-activated signaling pathway,			IPR044670:SOFL,
RCHIOBHM_Chr6g0310351	0.00833067	0.00309893	0.426062	-2.95775	-1.26019	60.1982	Putative transcription factor MYB-HB-like family(RchiOBHm_Chr6g0310351)	6		GO:0005634~nucleus,		IPR001005:SANT/Myb,IPR009057:Homeobox-like_sf,IPR017930:Myb_dom,
RCHIOBHM_Chr6g0310921	0.000128589	3.26E-05	1.49562	-4.15437	-6.21336	6.70706		6
RCHIOBHM_Chr6g0311841	0.0232052	0.00987207	0.966492	-2.58028	-2.49382	20.0432	transcription factor MYB1(LOC112174143)	6,				IPR001005:SANT/Myb,IPR009057:Homeobox-like_sf,IPR017930:Myb_dom,
RCHIOBHM_Chr6g0312191	0.00248536	0.000812158	1.67777	-3.34862	-5.61821	6.12339	glycosyltransferase BC10(LOC112174562)	6,		GO:0016020~membrane,	GO:0016757~glycosyltransferase activity,	IPR003406:Glyco_trans_14,IPR044174:BC10-like,
RCHIOBHM_Chr6g0312371	0.00391808	0.00134475	1.1687	-3.20625	-3.74715	34.7489	cell division control protein 48 homolog C(LOC112171842)	6,	GO:0042254~ribosome biogenesis,GO:0051973~positive regulation of telomerase activity,	GO:0005634~nucleus,GO:0016020~membrane,	GO:0003723~RNA binding,GO:0005524~ATP binding,GO:0016887~ATP hydrolysis activity,GO:1990275~preribosome binding,	IPR003593:AAA+_ATPase,IPR003959:ATPase_AAA_core,IPR003960:ATPase_AAA_CS,IPR027417:P-loop_NTPase,IPR041569:AAA_lid_3,	rcn03008:Ribosome biogenesis in eukaryotes,
RCHIOBHM_Chr6g0312651	3.11E-18	7.48E-20	0.492742	-9.12043	-4.49402	106.929	molybdate transporter 1(LOC112172989)	6,	GO:0015689~molybdate ion transport,	GO:0016020~membrane,	GO:0015098~molybdate ion transmembrane transporter activity,	IPR031563:MOT1/MOT2,
RCHIOBHM_Chr7g0177551	0.0479921	0.0229816	1.28394	-2.27374	-2.91935	13.5349	germin-like protein subfamily 1 member 16(LOC112179889)	7,		GO:0005618~cell wall,GO:0048046~apoplast,	GO:0030145~manganese ion binding,	IPR001929:Germin,IPR006045:Cupin_1,IPR011051:RmlC_Cupin_sf,IPR014710:RmlC-like_jellyroll,IPR019780:Germin_Mn-BS,
RCHIOBHM_Chr7g0177921	0.00484698	0.00169915	0.616231	-3.13833	-1.93394	64.7776	separase-like(LOC112176206)	7,	GO:0006508~proteolysis,GO:0051307~meiotic chromosome separation,	GO:0005634~nucleus,GO:0005737~cytoplasm,GO:0005813~centrosome,GO:0072686~mitotic spindle,	GO:0004197~cysteine-type endopeptidase activity,	IPR005314:Peptidase_C50,IPR030397:SEPARIN_core_dom,
RCHIOBHM_Chr7g0178221	0.0435704	0.0206211	1.16392	-2.31485	-2.6943	16.8208	uncharacterized LOC112180714(LOC112180714)	7,				IPR025322:PADRE_dom,
RCHIOBHM_Chr7g0178511	0.0351628	0.0160122	0.493773	-2.40864	-1.18932	50.3836	WUSCHEL-related homeobox 1(LOC112179879)	7	GO:0099402~plant organ development,	GO:0005634~nucleus,	GO:0003677~DNA binding,GO:0003700~DNA-binding transcription factor activity,	IPR001356:Homeobox_dom,IPR009057:Homeobox-like_sf,IPR044555:WUSCHEL-like,
RCHIOBHM_Chr7g0180001	3.27E-12	1.76E-13	0.441171	-7.36555	-3.24947	22.7686		7
RCHIOBHM_Chr7g0180221	1.34E-07	1.78E-08	1.18571	-5.63213	-6.67806	8.3436		7
RCHIOBHM_Chr7g0180431	5.88E-05	1.39E-05	0.79887	-4.34481	-3.47094	6.35459	Putative transcription factor Homobox-WOX family(RchiOBHm_Chr2g0148841)	7	GO:0099402~plant organ development,	GO:0005634~nucleus,	GO:0003677~DNA binding,GO:0003700~DNA-binding transcription factor activity,	IPR001356:Homeobox_dom,IPR009057:Homeobox-like_sf,IPR044555:WUSCHEL-like,
RCHIOBHM_Chr7g0181251	2.27E-08	2.53E-09	1.04884	-5.95947	-6.2505	17.4367	glutathione S-transferase U9(LOC112175369)	7,	GO:0006749~glutathione metabolic process,GO:0042221~response to chemical,	GO:0005737~cytoplasm,GO:0005829~cytosol,	GO:0004364~glutathione transferase activity,	IPR004045:Glutathione_S-Trfase_N,IPR010987:Glutathione-S-Trfase_C-like,IPR036249:Thioredoxin-like_sf,IPR036282:Glutathione-S-Trfase_C_sf,IPR045073:Omega/Tau-like,IPR045074:GST_C_Tau,	rcn00480:Glutathione metabolism,rcn01100:Metabolic pathways,
RCHIOBHM_Chr7g0181631	1.93E-10	1.47E-11	0.418284	-6.75053	-2.82364	34.633		7
RCHIOBHM_Chr7g0181671	0.00371725	0.001266	0.511757	-3.22358	-1.64969	27.9233		7
RCHIOBHM_Chr7g0182691	9.51E-07	1.49E-07	0.671724	-5.25386	-3.52914	8.43548	Putative transcription factor Homobox-WOX family(RchiOBHm_Chr7g0182691)	7	GO:0099402~plant organ development,	GO:0005634~nucleus,	GO:0003677~DNA binding,GO:0003700~DNA-binding transcription factor activity,	IPR001356:Homeobox_dom,IPR009057:Homeobox-like_sf,IPR044555:WUSCHEL-like,
RCHIOBHM_Chr7g0183401	0.000179627	4.67E-05	1.5409	-4.07169	-6.27406	7.4039	D-galacturonate reductase(LOC112180478)	7,		GO:0005829~cytosol,	GO:0004032~aldose reductase (NADPH) activity,GO:0102098~D-galacturonate reductase activity,	IPR018170:Aldo/ket_reductase_CS,IPR020471:AKR,IPR023210:NADP_OxRdtase_dom,IPR036812:NADP_OxRdtase_dom_sf,	rcn00053:Ascorbate and aldarate metabolism,rcn01240:Biosynthesis of cofactors,
RCHIOBHM_Chr7g0183891	6.32E-12	3.56E-13	0.408302	-7.2712	-2.96884	45.3637	WD repeat and HMG-box DNA-binding protein 1(LOC112179361)	7,	GO:0000278~mitotic cell cycle,GO:0006261~DNA-templated DNA replication,GO:0006281~DNA repair,	GO:0043596~nuclear replication fork,	GO:0003682~chromatin binding,GO:0005515~protein binding,	IPR001680:WD40_rpt,IPR015943:WD40/YVTN_repeat-like_dom_sf,IPR019775:WD40_repeat_CS,IPR022100:Mcl1_mid,IPR036322:WD40_repeat_dom_sf,IPR048591:Ctf4-like_C,
RCHIOBHM_Chr7g0186641	1.03E-07	1.33E-08	0.179638	-5.68232	-1.02076	276.278	uncharacterized LOC112180986(LOC112180986)	7,			GO:0005515~protein binding,	IPR001810:F-box_dom,IPR008808:Powdery_mildew-R_dom,IPR025886:PP2-like,IPR036047:F-box-like_dom_sf,
RCHIOBHM_Chr7g0187131	1.14E-05	2.29E-06	0.687758	-4.72611	-3.25042	48.7093	aldehyde oxidase GLOX1(LOC112180334)	7,			GO:0045480~galactose oxidase activity,	IPR009880:Glyoxal_oxidase_N,IPR011043:Gal_Oxase/kelch_b-propeller,IPR013783:Ig-like_fold,IPR014756:Ig_E-set,IPR015202:GO-like_E_set,IPR037293:Gal_Oxidase_central_sf,
RCHIOBHM_Chr7g0187381	5.29E-06	9.73E-07	0.355096	-4.89701	-1.73891	52.0907	growth-regulating factor 8(LOC112180043)	7,	GO:0006351~DNA-templated transcription,GO:0006355~regulation of DNA-templated transcription,GO:0032502~developmental process,GO:0099402~plant organ development,	GO:0005634~nucleus,	GO:0005524~ATP binding,	IPR014977:WRC_dom,IPR014978:Gln-Leu-Gln_QLQ,IPR031137:GRF,
RCHIOBHM_Chr7g0187561	0.00478352	0.00166988	0.858432	-3.14342	-2.69841	27.2576	ATP synthase subunit O, mitochondrial(LOC112175275)	7,	GO:0009772~photosynthetic electron transport in photosystem II,GO:0009773~photosynthetic electron transport in photosystem I,GO:0042776~proton motive force-driven mitochondrial ATP synthesis,	GO:0000274~mitochondrial proton-transporting ATP synthase, stator stalk,GO:0005886~plasma membrane,GO:0009535~chloroplast thylakoid membrane,GO:0045261~proton-transporting ATP synthase complex, catalytic core F(1),	GO:0046933~proton-transporting ATP synthase activity, rotational mechanism,	IPR000711:ATPase_OSCP/dsu,IPR026015:ATP_synth_OSCP/delta_N_sf,	rcn00190:Oxidative phosphorylation,rcn01100:Metabolic pathways,
RCHIOBHM_Chr7g0188321	4.61E-09	4.41E-10	1.08915	-6.23877	-6.79499	12.998	uncharacterized LOC112163813(LOC112163813)	5,			GO:0003676~nucleic acid binding,GO:0003964~RNA-directed DNA polymerase activity,GO:0008270~zinc ion binding,	IPR001878:Znf_CCHC,IPR036875:Znf_CCHC_sf,
RCHIOBHM_Chr7g0188641	9.05E-25	1.12E-26	0.933898	-10.6915	-9.98476	91.6478	F-box/FBD/LRR-repeat protein At1g13570(LOC112179393)	7,			GO:0005515~protein binding,	IPR001810:F-box_dom,IPR032675:LRR_dom_sf,IPR036047:F-box-like_dom_sf,
RCHIOBHM_Chr7g0189911	0.0127467	0.00500645	1.42966	-2.80662	-4.01252	6.91934	Transmembrane protein(RchiOBHm_Chr7g0189911)	7		GO:0016020~membrane,		IPR021775:DUF3339,
RCHIOBHM_Chr7g0189991	8.75E-07	1.35E-07	0.431365	-5.27167	-2.27401	70.8821	Putative transcription factor WD40-like family(RchiOBHm_Chr7g0189991)	7	GO:0007019~microtubule depolymerization,	GO:0008352~katanin complex,		IPR001680:WD40_rpt,IPR002885:Pentatricopeptide_rpt,IPR011990:TPR-like_helical_dom_sf,IPR015943:WD40/YVTN_repeat-like_dom_sf,IPR019775:WD40_repeat_CS,IPR020472:G-protein_beta_WD-40_rep,IPR036322:WD40_repeat_dom_sf,
RCHIOBHM_Chr7g0190501	0.000262584	6.98E-05	0.752347	-3.9768	-2.99194	33.6287	Putative transcription factor interactor and regulator CCHC(Zn) family(RchiOBHm_Chr7g0190501)	7
RCHIOBHM_Chr7g0190511	1.49E-06	2.44E-07	1.10744	-5.16239	-5.71704	9.59995		7
RCHIOBHM_Chr7g0190611	0.000581558	0.000168013	0.341353	-3.76281	-1.28445	45.6645	O-fucosyltransferase 37(LOC112180623)	7,	GO:0006004~fucose metabolic process,	GO:0005737~cytoplasm,GO:0016020~membrane,	GO:0016757~glycosyltransferase activity,	IPR019378:GDP-Fuc_O-FucTrfase,IPR024709:FucosylTrfase_pln,
RCHIOBHM_Chr7g0190641	4.80E-08	5.69E-09	1.14243	-5.82551	-6.65523	7.33843	beta-glucosidase 13(LOC112180610)	7,	GO:0005975~carbohydrate metabolic process,		GO:0008422~beta-glucosidase activity,GO:0102483~scopolin beta-glucosidase activity,	IPR001360:Glyco_hydro_1,IPR017853:Glycoside_hydrolase_SF,IPR018120:Glyco_hydro_1_AS,
RCHIOBHM_Chr7g0190741	2.62E-05	5.71E-06	0.919713	-4.53698	-4.17272	6.30506	Putative transcription factor Homobox-WOX family(RchiOBHm_Chr7g0190741)	7	GO:0099402~plant organ development,	GO:0005634~nucleus,	GO:0003677~DNA binding,GO:0003700~DNA-binding transcription factor activity,	IPR001356:Homeobox_dom,IPR009057:Homeobox-like_sf,IPR044555:WUSCHEL-like,
RCHIOBHM_Chr7g0191281	0.0212747	0.00893838	1.01183	-2.6144	-2.64533	14.0353	Putative C2 domain-containing protein(RchiOBHm_Chr7g0191281)	7	GO:0006869~lipid transport,	GO:0005783~endoplasmic reticulum,	GO:0008289~lipid binding,	IPR000008:C2_dom,IPR031468:SMP_LBD,IPR035892:C2_domain_sf,IPR045050:Synaptotagmin_plant,
RCHIOBHM_Chr7g0191401	2.40E-24	3.25E-26	0.934424	-10.592	-9.89738	107.621	RchiOBHm_Chr7g0191401	7		GO:0016020~membrane,
RCHIOBHM_Chr7g0192521	0.0139839	0.00555907	0.587692	-2.77272	-1.6295	17.2703		7
RCHIOBHM_Chr7g0192771	3.85E-10	3.12E-11	0.529155	-6.64069	-3.51395	26.6804	uncharacterized LOC112176746(LOC112176746)	7,	GO:0016236~macroautophagy,	GO:0000407~phagophore assembly site,	GO:0005515~protein binding,GO:0043130~ubiquitin binding,	IPR000270:PB1_dom,
RCHIOBHM_Chr7g0192931	1.70E-05	3.57E-06	0.950734	-4.63513	-4.40677	20.7887	tryptophan aminotransferase-related protein 1(LOC112180086)	7,	GO:0006520~amino acid metabolic process,GO:0009693~ethylene biosynthetic process,		GO:0008483~transaminase activity,GO:0016846~carbon-sulfur lyase activity,GO:0016847~1-aminocyclopropane-1-carboxylate synthase activity,	IPR006948:Alliinase_C,IPR015421:PyrdxlP-dep_Trfase_major,IPR015422:PyrdxlP-dep_Trfase_small,IPR015424:PyrdxlP-dep_Trfase,IPR037029:Alliinase_N_sf,	rcn00380:Tryptophan metabolism,rcn01100:Metabolic pathways,rcn04075:Plant hormone signal transduction,
RCHIOBHM_Chr7g0193491	2.40E-18	5.71E-20	0.96592	-9.14967	-8.83786	39.1052		7
RCHIOBHM_Chr7g0193851	1.14E-07	1.49E-08	0.709173	-5.66223	-4.0155	14.2799	Putative transcription factor Homobox-WOX family(RchiOBHm_Chr7g0193851)	7	GO:0099402~plant organ development,	GO:0005634~nucleus,	GO:0003677~DNA binding,GO:0003700~DNA-binding transcription factor activity,	IPR001356:Homeobox_dom,IPR009057:Homeobox-like_sf,IPR044555:WUSCHEL-like,
RCHIOBHM_Chr7g0193941	4.41E-05	1.01E-05	0.588408	-4.41469	-2.59764	11.2467		7
RCHIOBHM_Chr7g0195321	2.67E-05	5.81E-06	0.892142	-4.53329	-4.04434	16.1184	Putative hydroquinone glucosyltransferase(RchiOBHm_Chr7g0195321)	7			GO:0050505~hydroquinone glucosyltransferase activity,
RCHIOBHM_Chr7g0195831	4.31E-06	7.84E-07	0.558992	-4.93936	-2.76106	19.7099	uncharacterized LOC112177437(LOC112177437)	7,		GO:0016020~membrane,		IPR010605:DUF1191,
RCHIOBHM_Chr7g0196171	3.93E-61	2.31E-64	0.166209	-16.9393	-2.81547	221.221	Putative RNA-directed DNA polymerase(RchiOBHm_Chr7g0196171)	7	GO:0015074~DNA integration,		GO:0003676~nucleic acid binding,GO:0003964~RNA-directed DNA polymerase activity,	IPR001584:Integrase_cat-core,IPR012337:RNaseH-like_sf,IPR013103:RVT_2,IPR025724:GAG-pre-integrase_dom,IPR036397:RNaseH_sf,IPR043502:DNA/RNA_pol_sf,
RCHIOBHM_Chr7g0196621	0.00120281	0.000370449	0.98293	-3.56029	-3.49951	9.98276	uncharacterized LOC112177462(LOC112177462)	7,
RCHIOBHM_Chr7g0196911	1.45E-05	2.99E-06	1.11872	-4.67179	-5.22643	7.02069	Putative transcription factor Homobox-WOX family(RchiOBHm_Chr7g0196911)	7	GO:0099402~plant organ development,	GO:0005634~nucleus,	GO:0003677~DNA binding,GO:0003700~DNA-binding transcription factor activity,	IPR001356:Homeobox_dom,IPR009057:Homeobox-like_sf,IPR044555:WUSCHEL-like,
RCHIOBHM_Chr7g0197621	0.00122872	0.00037915	1.30098	-3.55419	-4.62391	8.91362		7
RCHIOBHM_Chr7g0198021	1.78E-12	9.25E-14	0.372738	-7.45117	-2.77734	107.865	FT-interacting protein 7(LOC112175976)	7,		GO:0016020~membrane,	GO:0016757~glycosyltransferase activity,	IPR000008:C2_dom,IPR013583:MCTP_C,IPR035892:C2_domain_sf,IPR047255:C2D_MCTP_PRT_plant,IPR047257:C2B_MCTP_PRT_plant,IPR047258:C2C_MCTP_PRT_plant,IPR047259:QUIRKY-like,
RCHIOBHM_Chr7g0198221	5.28E-05	1.23E-05	0.508017	-4.37249	-2.2213	17.3047	RchiOBHm_Chr7g0198221	7		GO:0016020~membrane,
RCHIOBHM_Chr7g0198701	2.26E-08	2.51E-09	1.08093	-5.96096	-6.44335	9.84068	Putative transcription factor Homobox-WOX family(RchiOBHm_Chr7g0198701)	7	GO:0099402~plant organ development,	GO:0005634~nucleus,	GO:0003677~DNA binding,GO:0003700~DNA-binding transcription factor activity,	IPR001356:Homeobox_dom,IPR009057:Homeobox-like_sf,IPR044555:WUSCHEL-like,
RCHIOBHM_Chr7g0199131	1.80E-09	1.61E-10	0.223343	-6.39472	-1.42821	110.126	scarecrow-like protein 28(LOC112175102)	7,	GO:0006355~regulation of DNA-templated transcription,GO:1900459~positive regulation of brassinosteroid mediated signaling pathway,	GO:0005634~nucleus,	GO:0003700~DNA-binding transcription factor activity,GO:0043565~sequence-specific DNA binding,	IPR005202:TF_GRAS,
RCHIOBHM_Chr7g0199201	1.85E-06	3.09E-07	1.30212	-5.11772	-6.66388	9.42981		7
RCHIOBHM_Chr7g0199221	6.71E-07	1.00E-07	1.25388	-5.3266	-6.67893	9.3433	sugar carrier protein C(LOC112180149)	7,	GO:0015749~monosaccharide transmembrane transport,	GO:0016020~membrane,	GO:0015145~monosaccharide transmembrane transporter activity,GO:0015293~symporter activity,	IPR003663:Sugar/inositol_transpt,IPR005828:MFS_sugar_transport-like,IPR005829:Sugar_transporter_CS,IPR020846:MFS_dom,IPR036259:MFS_trans_sf,IPR044778:MFS_STP/MST-like_plant,IPR045262:STP/PLT_plant,
RCHIOBHM_Chr7g0201031	7.34E-05	1.78E-05	0.697309	-4.29126	-2.99233	8.31667	Putative transcription factor Homobox-WOX family(RchiOBHm_Chr2g0126051)	7,2	GO:0099402~plant organ development,	GO:0005634~nucleus,	GO:0003677~DNA binding,GO:0003700~DNA-binding transcription factor activity,	IPR001356:Homeobox_dom,IPR009057:Homeobox-like_sf,IPR044555:WUSCHEL-like,
RCHIOBHM_Chr7g0201541	6.45E-05	1.54E-05	0.559511	-4.32339	-2.41899	14.0175	Transcription regulator PadR N-terminal domain-containing protein(RchiOBHm_Chr7g0201541)	7
RCHIOBHM_Chr7g0201791	0.0088561	0.00333079	1.16312	-2.93544	-3.41426	15.5663	Putative cytochrome P450(RchiOBHm_Chr7g0201791)	7		GO:0016020~membrane,	GO:0004497~monooxygenase activity,GO:0005506~iron ion binding,GO:0016705~oxidoreductase activity, acting on paired donors, with incorporation or reduction of molecular oxygen,GO:0020037~heme binding,	IPR001128:Cyt_P450,IPR036396:Cyt_P450_sf,
RCHIOBHM_Chr7g0201831	5.56E-05	1.30E-05	0.26578	-4.35981	-1.15875	90.6455		7
RCHIOBHM_Chr7g0203101	0.0188736	0.00780766	1.01992	-2.66028	-2.71327	19.0291	phosphatidylinositol/phosphatidylcholine transfer protein SFH11(LOC112180004)	7,		GO:0000139~Golgi membrane,GO:0005886~plasma membrane,		IPR001251:CRAL-TRIO_dom,IPR011074:CRAL/TRIO_N_dom,IPR036273:CRAL/TRIO_N_dom_sf,IPR036865:CRAL-TRIO_dom_sf,
RCHIOBHM_Chr7g0204421	0.00265276	0.000872311	0.512042	-3.32877	-1.70447	26.2737	cytochrome P450 CYP72A219(LOC112177593)	7,		GO:0016020~membrane,	GO:0004497~monooxygenase activity,GO:0005506~iron ion binding,GO:0016705~oxidoreductase activity, acting on paired donors, with incorporation or reduction of molecular oxygen,GO:0020037~heme binding,GO:0102375~11-oxo-beta-amyrin 30-oxidase activity,	IPR001128:Cyt_P450,IPR002401:Cyt_P450_E_grp-I,IPR017972:Cyt_P450_CS,IPR036396:Cyt_P450_sf,
RCHIOBHM_Chr7g0205281	0.0412984	0.0192912	0.437611	-2.33986	-1.02395	30.4247	uncharacterized LOC112176094(LOC112176094)	7,	GO:0006468~protein phosphorylation,GO:0044773~mitotic DNA damage checkpoint signaling,GO:0051598~meiotic recombination checkpoint signaling,	GO:0005634~nucleus,GO:0005737~cytoplasm,	GO:0004674~protein serine/threonine kinase activity,GO:0005524~ATP binding,	IPR000719:Prot_kinase_dom,IPR008271:Ser/Thr_kinase_AS,IPR011009:Kinase-like_dom_sf,
RCHIOBHM_Chr7g0205361	2.76E-05	6.05E-06	0.775778	-4.5245	-3.51001	24.5985	uncharacterized LOC112179842(LOC112179842)	7,				IPR007021:DUF659,IPR012337:RNaseH-like_sf,
RCHIOBHM_Chr7g0205371	0.000201257	5.26E-05	0.414389	-4.04381	-1.67571	26.0416	Putative HAT dimerization domain, ribonuclease H-like domain-containing protein(RchiOBHm_Chr7g0205371)	7			GO:0046983~protein dimerization activity,	IPR008906:HATC_C_dom,IPR012337:RNaseH-like_sf,
RCHIOBHM_Chr7g0205811	0.000367943	0.000101762	1.33761	-3.88635	-5.19842	6.28128	Putative HAT dimerization domain-containing protein(RchiOBHm_Chr7g0205811)	7		GO:0016020~membrane,	GO:0046983~protein dimerization activity,	IPR008906:HATC_C_dom,
RCHIOBHM_Chr7g0208761	0.000278496	7.45E-05	1.07255	-3.96147	-4.24889	8.89638		7
RCHIOBHM_Chr7g0209001	0.021901	0.00924007	1.16137	-2.60304	-3.02311	15.4933		7
RCHIOBHM_Chr7g0209481	0.0206317	0.00863794	1.04534	-2.62606	-2.74513	16.2426	AT-hook motif nuclear-localized protein 23(LOC112175576)	7		GO:0005634~nucleus,	GO:0003680~minor groove of adenine-thymine-rich DNA binding,GO:0003700~DNA-binding transcription factor activity,	IPR005175:PPC_dom,IPR014476:AHL15-29,
RCHIOBHM_Chr7g0210021	0.0014984	0.000469845	1.35907	-3.49738	-4.7532	9.7635		7
RCHIOBHM_Chr7g0210101	3.16E-08	3.60E-09	0.408522	-5.90181	-2.41102	72.7222	transcription factor bHLH71(LOC112175779)	7,	GO:0006357~regulation of transcription by RNA polymerase II,	GO:0005634~nucleus,	GO:0000978~RNA polymerase II cis-regulatory region sequence-specific DNA binding,GO:0000981~DNA-binding transcription factor activity, RNA polymerase II-specific,GO:0046983~protein dimerization activity,	IPR011598:bHLH_dom,IPR036638:HLH_DNA-bd_sf,
RCHIOBHM_Chr7g0210931	6.20E-08	7.59E-09	1.17425	-5.77739	-6.7841	8.04815		7
RCHIOBHM_Chr7g0211701	7.88E-08	9.81E-09	1.20868	-5.73393	-6.93049	13.2431	RchiOBHm_Chr7g0211701	7		GO:0016020~membrane,
RCHIOBHM_Chr7g0212061	3.07E-34	1.35E-36	0.233266	-12.6352	-2.94737	183.384	cellulose synthase-like protein D3(LOC112180872)	7,	GO:0009833~plant-type primary cell wall biogenesis,GO:0030244~cellulose biosynthetic process,	GO:0005802~trans-Golgi network,GO:0005886~plasma membrane,	GO:0016760~cellulose synthase (UDP-forming) activity,GO:0047517~1,4-beta-D-xylan synthase activity,GO:0051753~mannan synthase activity,	IPR005150:Cellulose_synth,IPR013083:Znf_RING/FYVE/PHD,IPR029044:Nucleotide-diphossugar_trans,
RCHIOBHM_Chr7g0213421	4.34E-05	9.93E-06	0.521833	-4.41879	-2.30587	56.0339	protein CYCLOPS(LOC112180911)	7,	GO:0036377~arbuscular mycorrhizal association,	GO:0005634~nucleus,	GO:0043565~sequence-specific DNA binding,	IPR040036:CYCLOPS,
RCHIOBHM_Chr7g0213481	0.000293546	7.89E-05	0.47742	-3.94758	-1.88465	98.5121	E3 ubiquitin-protein ligase ORTHRUS 2(LOC112175078)	7,	GO:0016567~protein ubiquitination,GO:0032259~methylation,GO:0044027~negative regulation of gene expression via chromosomal CpG island methylation,	GO:0005634~nucleus,	GO:0003677~DNA binding,GO:0008168~methyltransferase activity,GO:0046872~metal ion binding,GO:0061630~ubiquitin protein ligase activity,	IPR001841:Znf_RING,IPR001965:Znf_PHD,IPR003105:SRA_YDG,IPR011011:Znf_FYVE_PHD,IPR013083:Znf_RING/FYVE/PHD,IPR015947:PUA-like_sf,IPR018957:Znf_C3HC4_RING-type,IPR019786:Zinc_finger_PHD-type_CS,IPR019787:Znf_PHD-finger,IPR027370:Znf-RING_euk,IPR036987:SRA-YDG_sf,IPR045134:UHRF1/2-like,IPR047498:RING-HC_ORTHRUS_rpt1,
RCHIOBHM_Chr7g0214041	1.07E-05	2.14E-06	1.43695	-4.74011	-6.81128	9.74321	Putative Ulp1 protease family catalytic domain-containing protein(RchiOBHm_Chr7g0214041)	7	GO:0006508~proteolysis,		GO:0008234~cysteine-type peptidase activity,	IPR003653:Peptidase_C48_C,IPR038765:Papain-like_cys_pep_sf,
RCHIOBHM_Chr7g0214471	0.00116628	0.000357143	1.06733	-3.56988	-3.81023	7.87543		7
RCHIOBHM_Chr7g0214921	8.25E-09	8.31E-10	0.565686	-6.13888	-3.47268	45.3548	Putative ananain protein(RchiOBHm_Chr7g0214921)	7			GO:0016787~hydrolase activity,	IPR013201:Prot_inhib_I29,IPR038765:Papain-like_cys_pep_sf,
RCHIOBHM_Chr7g0215171	0.00913442	0.00345866	0.639412	-2.92373	-1.86947	26.2096		7
RCHIOBHM_Chr7g0215181	3.59E-08	4.12E-09	0.825811	-5.87929	-4.85518	14.3789		7
RCHIOBHM_Chr7g0215741	2.29E-09	2.10E-10	1.03068	-6.35353	-6.54844	13.0061		7
RCHIOBHM_Chr7g0215751	6.12E-07	9.05E-08	0.359625	-5.34477	-1.92211	33.4772		7
RCHIOBHM_Chr7g0215761	2.47E-13	1.12E-14	0.321691	-7.72439	-2.48487	50.7891	Putative pentatricopeptide(RchiOBHm_Chr7g0215761)	7			GO:0003729~mRNA binding,	IPR002885:Pentatricopeptide_rpt,IPR011990:TPR-like_helical_dom_sf,
RCHIOBHM_Chr7g0215771	0.000391304	0.000109257	0.331879	-3.86906	-1.28406	115.149	Putative pentatricopeptide(RchiOBHm_Chr7g0215771)	7			GO:0003729~mRNA binding,	IPR002885:Pentatricopeptide_rpt,IPR011990:TPR-like_helical_dom_sf,
RCHIOBHM_Chr7g0215861	1.58E-09	1.40E-10	0.445639	-6.41557	-2.85903	47.08	Fanconi anemia group J protein homolog(LOC112175911)	7,	GO:0006289~nucleotide-excision repair,GO:1990918~double-strand break repair involved in meiotic recombination,	GO:0005634~nucleus,	GO:0003677~DNA binding,GO:0003678~DNA helicase activity,GO:0003724~RNA helicase activity,GO:0005524~ATP binding,GO:0016818~hydrolase activity, acting on acid anhydrides, in phosphorus-containing anhydrides,	IPR006554:Helicase-like_DEXD_c2,IPR006555:ATP-dep_Helicase_C,IPR010614:RAD3-like_helicase_DEAD,IPR014013:Helic_SF1/SF2_ATP-bd_DinG/Rad3,IPR027417:P-loop_NTPase,IPR042493:XPD_DNA_FeS,IPR045028:DinG/Rad3-like,	rcn03440:Homologous recombination,
RCHIOBHM_Chr7g0216151	3.05E-08	3.47E-09	1.30709	-5.90775	-7.72196	16.3981		7
RCHIOBHM_Chr7g0217011	7.15E-17	2.08E-18	0.530353	-8.7529	-4.64213	38.3476		7
RCHIOBHM_Chr7g0219131	4.70E-06	8.62E-07	0.514253	-4.92083	-2.53056	20.7873	Putative RNA-directed DNA polymerase(RchiOBHm_Chr7g0219131)	7	GO:0015074~DNA integration,		GO:0003676~nucleic acid binding,GO:0003964~RNA-directed DNA polymerase activity,	IPR001584:Integrase_cat-core,IPR012337:RNaseH-like_sf,IPR013103:RVT_2,IPR025724:GAG-pre-integrase_dom,IPR036397:RNaseH_sf,IPR043502:DNA/RNA_pol_sf,
RCHIOBHM_Chr7g0219251	7.69E-05	1.87E-05	0.496711	-4.28007	-2.12596	38.1555	uncharacterized protein At4g28440(LOC112180169)	7,			GO:0003677~DNA binding,GO:0046872~metal ion binding,	IPR000571:Znf_CCCH,IPR012340:NA-bd_OB-fold,IPR036855:Znf_CCCH_sf,IPR048970:Ssb-like_OB,
RCHIOBHM_Chr7g0219301	0.00251542	0.000824196	0.716079	-3.34454	-2.39495	8.02203	tubulin beta-1 chain(LOC112177874)	7,	GO:0000226~microtubule cytoskeleton organization,GO:0000278~mitotic cell cycle,	GO:0005737~cytoplasm,GO:0005874~microtubule,	GO:0003924~GTPase activity,GO:0005200~structural constituent of cytoskeleton,GO:0005515~protein binding,GO:0005525~GTP binding,	IPR000217:Tubulin,IPR002453:Beta_tubulin,IPR003008:Tubulin_FtsZ_GTPase,IPR008280:Tub_FtsZ_C,IPR036525:Tubulin/FtsZ_GTPase_sf,	rcn04145:Phagosome,rcn04814:Motor proteins,
RCHIOBHM_Chr7g0219791	0.0446599	0.0211892	1.07364	-2.3046	-2.4743	25.2069	RchiOBHm_Chr7g0219791	7		GO:0016020~membrane,
RCHIOBHM_Chr7g0219951	7.61E-07	1.14E-07	0.604863	-5.30217	-3.20709	27.846	transcription factor CSA(LOC112178735)	7,	GO:0006355~regulation of DNA-templated transcription,	GO:0005634~nucleus,	GO:0000978~RNA polymerase II cis-regulatory region sequence-specific DNA binding,GO:0000981~DNA-binding transcription factor activity, RNA polymerase II-specific,	IPR001005:SANT/Myb,IPR009057:Homeobox-like_sf,IPR017930:Myb_dom,
RCHIOBHM_Chr7g0219961	1.37E-08	1.45E-09	0.44639	-6.04932	-2.70036	45.8224	transcription factor MYB54(LOC112179065)	7,	GO:0006355~regulation of DNA-templated transcription,	GO:0005634~nucleus,	GO:0000978~RNA polymerase II cis-regulatory region sequence-specific DNA binding,GO:0000981~DNA-binding transcription factor activity, RNA polymerase II-specific,	IPR001005:SANT/Myb,IPR009057:Homeobox-like_sf,IPR017930:Myb_dom,
RCHIOBHM_Chr7g0220421	5.68E-05	1.34E-05	1.4086	-4.35426	-6.13338	7.66322	Putative transcription factor E2F-DP family(RchiOBHm_Chr7g0220421)	7	GO:0006355~regulation of DNA-templated transcription,	GO:0005634~nucleus,GO:0005667~transcription regulator complex,GO:0016020~membrane,	GO:0003677~DNA binding,	IPR003316:E2F_WHTH_DNA-bd_dom,IPR021775:DUF3339,IPR036388:WH-like_DNA-bd_sf,IPR036390:WH_DNA-bd_sf,
RCHIOBHM_Chr7g0221531	0.00296023	0.000982976	1.13778	-3.29535	-3.74939	12.4748	RchiOBHm_Chr7g0221531	7
RCHIOBHM_Chr7g0221541	0.0486556	0.0233564	0.792833	-2.26755	-1.79779	18.6134	uncharacterized LOC112179418(LOC112179418)	7,
RCHIOBHM_Chr7g0221811	0.0192245	0.0079754	0.717668	-2.65311	-1.90405	35.8814	RchiOBHm_Chr7g0221811	7
RCHIOBHM_Chr7g0224511	0.0215062	0.00904825	0.48842	-2.61023	-1.27489	30.2712	Putative ribonuclease H-like domain-containing protein(RchiOBHm_Chr7g0224511)	7			GO:0003676~nucleic acid binding,GO:0004523~RNA-DNA hybrid ribonuclease activity,	IPR002156:RNaseH_domain,IPR012337:RNaseH-like_sf,IPR036397:RNaseH_sf,IPR044730:RNase_H-like_dom_plant,
RCHIOBHM_Chr7g0224801	0.0356551	0.0162992	1.34794	-2.40215	-3.23795	10.3901	WAT1-related protein At1g25270(LOC112178018)	7		GO:0005886~plasma membrane,	GO:0022857~transmembrane transporter activity,	IPR000620:EamA_dom,IPR030184:WAT1-related,
RCHIOBHM_Chr7g0226131	9.54E-06	1.89E-06	1.5082	-4.76503	-7.18662	11.468	protein ROOT HAIR DEFECTIVE 3 homolog 2(LOC112179278)	7,	GO:0016320~endoplasmic reticulum membrane fusion,	GO:0005783~endoplasmic reticulum,GO:0016020~membrane,	GO:0003924~GTPase activity,GO:0005525~GTP binding,	IPR008803:RHD3/Sey1,IPR027417:P-loop_NTPase,IPR030386:G_GB1_RHD3_dom,IPR046758:Sey1/RHD3-like_3HB,
RCHIOBHM_Chr7g0226171	0.00351099	0.00118854	0.669018	-3.24162	-2.1687	19.8815	uncharacterized LOC112180588(LOC112180588)	7,			GO:0046872~metal ion binding,	IPR006121:HMA_dom,IPR036163:HMA_dom_sf,IPR044526:NAKR1-3,
RCHIOBHM_Chr7g0226621	0.00298418	0.000992683	0.420589	-3.29259	-1.38483	76.0266	probable LRR receptor-like serine/threonine-protein kinase At4g36180(LOC112177161)	7,	GO:0006468~protein phosphorylation,	GO:0016020~membrane,	GO:0004672~protein kinase activity,GO:0005515~protein binding,GO:0005524~ATP binding,	IPR000719:Prot_kinase_dom,IPR001245:Ser-Thr/Tyr_kinase_cat_dom,IPR001611:Leu-rich_rpt,IPR003591:Leu-rich_rpt_typical-subtyp,IPR011009:Kinase-like_dom_sf,IPR013210:LRR_N_plant-typ,IPR032675:LRR_dom_sf,
RCHIOBHM_Chr7g0228361	1.14E-05	2.29E-06	0.889838	-4.72625	-4.2056	16.28	RchiOBHm_Chr7g0228361	7		GO:0016020~membrane,
RCHIOBHM_Chr7g0231031	8.74E-07	1.35E-07	1.28813	-5.27241	-6.79153	11.6306	Putative cyanohydrin beta-glucosyltransferase(RchiOBHm_Chr7g0231031)	7			GO:0047792~cyanohydrin beta-glucosyltransferase activity,	IPR002213:UDP_glucos_trans,IPR035595:UDP_glycos_trans_CS,
RCHIOBHM_Chr7g0231091	2.57E-16	7.77E-18	0.957235	-8.6029	-8.235	32.3484	7-deoxyloganetin glucosyltransferase(LOC112179472)	7,			GO:0008194~UDP-glycosyltransferase activity,GO:0080043~quercetin 3-O-glucosyltransferase activity,GO:0080044~quercetin 7-O-glucosyltransferase activity,	IPR002213:UDP_glucos_trans,IPR035595:UDP_glycos_trans_CS,
RCHIOBHM_Chr7g0232441	0.000407122	0.000114032	0.283456	-3.85861	-1.09375	35.4241	RchiOBHm_Chr7g0232441	7		GO:0016020~membrane,
RCHIOBHM_Chr7g0236081	0.0283803	0.0124903	0.887348	-2.49798	-2.21658	20.6642		7
RCHIOBHM_Chr7g0236181	0.000115749	2.91E-05	0.291729	-4.18062	-1.21961	80.4394	uncharacterized LOC112179033(LOC112179033)	7,	GO:0016567~protein ubiquitination,	GO:0005737~cytoplasm,	GO:0008270~zinc ion binding,GO:0061630~ubiquitin protein ligase activity,	IPR001841:Znf_RING,IPR013083:Znf_RING/FYVE/PHD,IPR024766:Znf_RING_H2,
RCHIOBHM_Chr7g0236371	9.41E-07	1.47E-07	0.345261	-5.25656	-1.81489	68.3286	kinesin-like protein KIN-4C(LOC112175696)	7,	GO:0007018~microtubule-based movement,GO:0007052~mitotic spindle organization,GO:0051231~spindle elongation,	GO:0005875~microtubule associated complex,	GO:0003777~microtubule motor activity,	IPR027640:Kinesin-like_fam,
RCHIOBHM_Chr7g0236741	4.09E-22	6.49E-24	0.327896	-10.0842	-3.30657	79.627	disease resistance protein At4g27190(LOC112180754)	7,			GO:0016787~hydrolase activity,GO:0043531~ADP binding,	IPR002182:NB-ARC,IPR027417:P-loop_NTPase,IPR032675:LRR_dom_sf,IPR042197:Apaf_helical,
RCHIOBHM_Chr7g0236751	5.35E-14	2.20E-15	0.186245	-7.92953	-1.47684	257.599	probable disease resistance protein At4g27220(LOC112180752)	7,				IPR032675:LRR_dom_sf,
RCHIOBHM_Chr7g0236761	2.13E-14	8.20E-16	0.139503	-8.05118	-1.12316	244.426	uncharacterized LOC112180753(LOC112180753)	7,				IPR032675:LRR_dom_sf,
RCHIOBHM_Chr7g0237371	9.72E-06	1.93E-06	0.92201	-4.76077	-4.38948	17.0778		7
RCHIOBHM_Chr7g0238031	0.0270039	0.0117894	0.909917	-2.51839	-2.29152	10.4958	9-cis-epoxycarotenoid dioxygenase NCED2, chloroplastic(LOC112178380)	7,	GO:0016121~carotene catabolic process,	GO:0009570~chloroplast stroma,	GO:0010436~carotenoid dioxygenase activity,GO:0045549~9-cis-epoxycarotenoid dioxygenase activity,GO:0046872~metal ion binding,	IPR004294:Carotenoid_Oase,
RCHIOBHM_Chr7g0238131	0.0215779	0.00908478	1.41181	-2.60885	-3.6832	12.7885		7
RCHIOBHM_Chr7g0239321	0.00840561	0.00313174	0.689624	-2.9545	-2.03749	24.5734	G2/mitotic-specific cyclin S13-7(LOC112180030)	7,	GO:0000079~regulation of cyclin-dependent protein serine/threonine kinase activity,GO:0044772~mitotic cell cycle phase transition,GO:0051301~cell division,	GO:0000307~cyclin-dependent protein kinase holoenzyme complex,GO:0005634~nucleus,GO:0005737~cytoplasm,GO:0005813~centrosome,	GO:0016538~cyclin-dependent protein serine/threonine kinase regulator activity,	IPR004367:Cyclin_C-dom,IPR006671:Cyclin_N,IPR013763:Cyclin-like_dom,IPR036915:Cyclin-like_sf,IPR039361:Cyclin,IPR046965:Cyclin_A/B-like,IPR048258:Cyclins_cyclin-box,
RCHIOBHM_Chr7g0239411	0.0392453	0.018211	1.058	-2.3613	-2.49825	10.6506		7
RCHIOBHM_Chr7g0242551	1.10E-11	6.66E-13	0.940815	-7.18623	-6.76092	142.533	ankyrin-3(LOC112179837)	7,		GO:0016020~membrane,	GO:0005515~protein binding,	IPR002110:Ankyrin_rpt,IPR025314:DUF4219,IPR026961:PGG_dom,IPR036770:Ankyrin_rpt-contain_sf,
RCHIOBHM_Chr7g0243851	0.00303445	0.00101119	1.06162	-3.2874	-3.48996	15.7442	RNA-binding protein 38(LOC112179714)	7			GO:0003723~RNA binding,	IPR000504:RRM_dom,IPR012677:Nucleotide-bd_a/b_plait_sf,IPR035979:RBD_domain_sf,

## Sheet: Table S5_SympUP
Table S5. Rosa chinensis genes that are upregulated in RRV infected, symptomatic leaves relative to healthy leaves
Genes	padj	pvalue	lfcSE	stat	log2FoldChange	baseMean	Gene Name	CHROMOSOME	GOTERM_BP_DIRECT	GOTERM_CC_DIRECT	GOTERM_MF_DIRECT	INTERPRO	KEGG_PATHWAY
RCHIOBHM_Chr0c11g0499381	0.00125762	0.000365175	0.481202	3.56405	1.71503	20.1489	uncharacterized LOC112181215(LOC112181215)	Un,
RCHIOBHM_Chr0c12g0499591	0.000361159	9.2145395872157e-05	1.37452	3.91039	5.37493	11.1458	cytochrome P450 CYP736A12(LOC112181236)	Un,			GO:0004497~monooxygenase activity,GO:0005506~iron ion binding,GO:0016705~oxidoreductase activity, acting on paired donors, with incorporation or reduction of molecular oxygen,GO:0016711~flavonoid 3'-monooxygenase activity,GO:0020037~heme binding,	IPR001128:Cyt_P450,IPR002401:Cyt_P450_E_grp-I,IPR017972:Cyt_P450_CS,IPR036396:Cyt_P450_sf,
RCHIOBHM_Chr0c20g0500191	0.00502336	0.00170936	0.546242	3.13657	1.71333	28.9181
RCHIOBHM_Chr0c22g0500701	4.50700424403851e-16	1.13799872280479e-17	0.993403	8.55905	8.50259	20.7748
RCHIOBHM_Chr0c28g0500991	0.000462656	0.000120486	0.399264	3.84513	1.53522	18.6751
RCHIOBHM_Chr1g0313831	0.0267692	0.0115691	1.01961	2.52502	2.57453	9.07831		1
RCHIOBHM_Chr1g0314041	0.0266583	0.0115055	0.56441	2.52696	1.42624	19.8583	RchiOBHm_Chr1g0314041	1
[truncated: 860 more rows]

## Sheet: Table S6_SympDown
Table S6. Rosa chinensis genes that are downregulated in RRV infected, symptomatic leaves relative to healthy leaves
[truncated: 611 more rows]

[truncated: 5 more sheets: Table S7_IntersectUP, Table S8_IntersectDown, Table S9 SympUp_AsymDown, Table S10_ SymDown_AsymUp, Table S11_Phylogeny sequences]
